# Supplementary material for: Activation of the general stress response sigma factor SigB prevents competence development in Bacillus subtilis
Source: mBio. 2024 Oct 29;15(12):e02274-24. doi: 10.1128/mbio.02274-24 (PMC11633097; doi:10.1128/mbio.02274-24)
Supplement: Supplemental Statistics — Statistical tests. [file mbio.02274-24-s0002.xlsx]

## Sheet: Figure 2
Condition	.y.	group1	group2	p	p.adj	p.format	p.signif	method	p.adj.signif
ctrl	Transformationefficiency	WT	ML6	0.001411106863178848	0.0021	0.0014	**	T-test	**
stress_EtoH	Transformationefficiency	WT	ML6	7.7e-7	2.3e-6	7.7e-07	****	T-test	***
stress_Licht	Transformationefficiency	WT	ML6	0.0023328804007733714	0.0023	0.0023	**	T-test	**

## Sheet: Figure 3
Strain	Transformed Fragment	.y.	group1	group2	p	p.adj	p.format	p.signif	method	p.adj.signif
BAR610	chromosomal	Transformationefficiency	ctrl	indu	0.004277352928908915	0.007	0.0043	**	T-test	**
BAR609	chromosomal	Transformationefficiency	ctrl	indu	0.006961496064368696	0.007	0.0070	**	T-test	**
BAR610	Plasmid	Transformationefficiency	ctrl	indu	0.021863449093823446	0.022	0.022	*	T-test	*

## Sheet: Figure 5
Strain	.y.	group1	group2	p	p.adj	p.format	p.signif	method	p.adj.signif
BAR78	Transformationefficiency	ctrl	xylose	0.4463101796113776	0.45	0.446	ns	T-test
BAR85	Transformationefficiency	ctrl	xylose	0.01584979647707516	0.035	0.016	*	T-test	*
BAR79	Transformationefficiency	ctrl	xylose	0.02324043788619168	0.035	0.023	*	T-test	*

## Sheet: Figure 6+7
Gene_Names	.y.	group1	group2	p	p.adj	p.format	p.signif	method	p.adj.signif
SigB BSU04730	iBAQ intensities	BAR609_ctrl_t0	BAR609_ctrl_t20	0.42302877847679793	0.46	0.42303	ns	T-test
SigB BSU04730	iBAQ intensities	BAR609_ctrl_t0	BAR609_ctrl_t40	0.7036037760781914	0.73	0.70360	ns	T-test
SigB BSU04730	iBAQ intensities	BAR609_ctrl_t0	BAR609_stress_t0	0.5376573226777797	0.57	0.53766	ns	T-test
SigB BSU04730	iBAQ intensities	BAR609_ctrl_t0	BAR609_stress_t20	0.06161208657324253	0.088	0.06161	ns	T-test	.
SigB BSU04730	iBAQ intensities	BAR609_ctrl_t0	BAR609_stress_t40	0.018257995797753425	0.034	0.01826	*	T-test	*
SigB BSU04730	iBAQ intensities	BAR609_ctrl_t0	BAR610_ctrl_t0	0.15907795226981863	0.2	0.15908	ns	T-test
SigB BSU04730	iBAQ intensities	BAR609_ctrl_t0	BAR610_ctrl_t20	0.8694090735738267	0.88	0.86941	ns	T-test
SigB BSU04730	iBAQ intensities	BAR609_ctrl_t0	BAR610_ctrl_t40	0.9682544049484612	0.97	0.96825	ns	T-test
SigB BSU04730	iBAQ intensities	BAR609_ctrl_t0	BAR610_stress_t0	0.03038469132098812	0.049	0.03038	*	T-test	*
SigB BSU04730	iBAQ intensities	BAR609_ctrl_t0	BAR610_stress_t20	0.04453975918363334	0.067	0.04454	*	T-test	.
SigB BSU04730	iBAQ intensities	BAR609_ctrl_t0	BAR610_stress_t40	0.0685567796420572	0.095	0.06856	ns	T-test	.
SigB BSU04730	iBAQ intensities	BAR609_ctrl_t0	ML6_ctrl_t0	0.5634352297203823	0.6	0.56344	ns	T-test
SigB BSU04730	iBAQ intensities	BAR609_ctrl_t0	ML6_ctrl_t20	0.02450655207267334	0.042	0.02451	*	T-test	*
SigB BSU04730	iBAQ intensities	BAR609_ctrl_t0	ML6_ctrl_t40	0.03634636013062516	0.057	0.03635	*	T-test	.
SigB BSU04730	iBAQ intensities	BAR609_ctrl_t0	ML6_stress_t0	0.07499096471810135	0.1	0.07499	ns	T-test	.
SigB BSU04730	iBAQ intensities	BAR609_ctrl_t0	ML6_stress_t20	0.03636217476083356	0.057	0.03636	*	T-test	.
SigB BSU04730	iBAQ intensities	BAR609_ctrl_t0	ML6_stress_t40	0.03634636013062516	0.057	0.03635	*	T-test	.
SigB BSU04730	iBAQ intensities	BAR609_ctrl_t0	Wt_ctrl_t0	0.019052005017673554	0.035	0.01905	*	T-test	*
SigB BSU04730	iBAQ intensities	BAR609_ctrl_t0	Wt_ctrl_t20	253000000000	0.0045	0.00025	***	T-test	**
SigB BSU04730	iBAQ intensities	BAR609_ctrl_t0	Wt_ctrl_t40	0.0012552886331004005	0.0079	0.00126	**	T-test	**
SigB BSU04730	iBAQ intensities	BAR609_ctrl_t0	Wt_stress_t0	0.005985551455264408	0.017	0.00599	**	T-test	*
SigB BSU04730	iBAQ intensities	BAR609_ctrl_t0	Wt_stress_t20	0.0032388317589369924	0.012	0.00324	**	T-test	*
SigB BSU04730	iBAQ intensities	BAR609_ctrl_t0	Wt_stress_t40	0.0012365600034136863	0.0079	0.00124	**	T-test	**
SigB BSU04730	iBAQ intensities	BAR609_ctrl_t20	BAR609_ctrl_t40	0.4721376404529692	0.51	0.47214	ns	T-test
SigB BSU04730	iBAQ intensities	BAR609_ctrl_t20	BAR609_stress_t0	0.5125195540195833	0.55	0.51252	ns	T-test
SigB BSU04730	iBAQ intensities	BAR609_ctrl_t20	BAR609_stress_t20	0.06263100021490768	0.089	0.06263	ns	T-test	.
SigB BSU04730	iBAQ intensities	BAR609_ctrl_t20	BAR609_stress_t40	0.018633547423327915	0.034	0.01863	*	T-test	*
SigB BSU04730	iBAQ intensities	BAR609_ctrl_t20	BAR610_ctrl_t0	0.37885584546479023	0.42	0.37886	ns	T-test
SigB BSU04730	iBAQ intensities	BAR609_ctrl_t20	BAR610_ctrl_t20	0.45707400079749494	0.49	0.45707	ns	T-test
SigB BSU04730	iBAQ intensities	BAR609_ctrl_t20	BAR610_ctrl_t40	0.4248570287106455	0.46	0.42486	ns	T-test
SigB BSU04730	iBAQ intensities	BAR609_ctrl_t20	BAR610_stress_t0	0.3380373619830284	0.38	0.33804	ns	T-test
SigB BSU04730	iBAQ intensities	BAR609_ctrl_t20	BAR610_stress_t20	0.045144323673867615	0.068	0.04514	*	T-test	.
SigB BSU04730	iBAQ intensities	BAR609_ctrl_t20	BAR610_stress_t40	0.06950074283965248	0.096	0.06950	ns	T-test	.
SigB BSU04730	iBAQ intensities	BAR609_ctrl_t20	ML6_ctrl_t0	0.5136203287676142	0.55	0.51362	ns	T-test
SigB BSU04730	iBAQ intensities	BAR609_ctrl_t20	ML6_ctrl_t20	0.3385333563300009	0.38	0.33853	ns	T-test
SigB BSU04730	iBAQ intensities	BAR609_ctrl_t20	ML6_ctrl_t40	0.324631248582268	0.37	0.32463	ns	T-test
SigB BSU04730	iBAQ intensities	BAR609_ctrl_t20	ML6_stress_t0	0.34567765139940165	0.39	0.34568	ns	T-test
SigB BSU04730	iBAQ intensities	BAR609_ctrl_t20	ML6_stress_t20	0.32465074373634845	0.37	0.32465	ns	T-test
SigB BSU04730	iBAQ intensities	BAR609_ctrl_t20	ML6_stress_t40	0.324631248582268	0.37	0.32463	ns	T-test
SigB BSU04730	iBAQ intensities	BAR609_ctrl_t20	Wt_ctrl_t0	0.01407225929288821	0.029	0.01407	*	T-test	*
SigB BSU04730	iBAQ intensities	BAR609_ctrl_t20	Wt_ctrl_t20	454000000	3.5e-4	4.5e-06	****	T-test	***
SigB BSU04730	iBAQ intensities	BAR609_ctrl_t20	Wt_ctrl_t40	192000000000	0.0041	0.00019	***	T-test	**
SigB BSU04730	iBAQ intensities	BAR609_ctrl_t20	Wt_stress_t0	0.002024966145311362	0.01	0.00202	**	T-test	**
SigB BSU04730	iBAQ intensities	BAR609_ctrl_t20	Wt_stress_t20	0.0027550393393088596	0.012	0.00276	**	T-test	*
SigB BSU04730	iBAQ intensities	BAR609_ctrl_t20	Wt_stress_t40	73100000000	0.0069	0.00073	***	T-test	**
SigB BSU04730	iBAQ intensities	BAR609_ctrl_t40	BAR609_stress_t0	0.8258064652592443	0.84	0.82581	ns	T-test
SigB BSU04730	iBAQ intensities	BAR609_ctrl_t40	BAR609_stress_t20	0.06173924298127706	0.088	0.06174	ns	T-test	.
SigB BSU04730	iBAQ intensities	BAR609_ctrl_t40	BAR609_stress_t40	0.018306159274764228	0.034	0.01831	*	T-test	*
SigB BSU04730	iBAQ intensities	BAR609_ctrl_t40	BAR610_ctrl_t0	0.4547581495784952	0.49	0.45476	ns	T-test
SigB BSU04730	iBAQ intensities	BAR609_ctrl_t40	BAR610_ctrl_t20	0.9245782754335052	0.93	0.92458	ns	T-test
SigB BSU04730	iBAQ intensities	BAR609_ctrl_t40	BAR610_ctrl_t40	0.719273707167595	0.74	0.71927	ns	T-test
SigB BSU04730	iBAQ intensities	BAR609_ctrl_t40	BAR610_stress_t0	0.289667232466462	0.33	0.28967	ns	T-test
SigB BSU04730	iBAQ intensities	BAR609_ctrl_t40	BAR610_stress_t20	0.04462294623247199	0.067	0.04462	*	T-test	.
SigB BSU04730	iBAQ intensities	BAR609_ctrl_t40	BAR610_stress_t40	0.06867004410796518	0.095	0.06867	ns	T-test	.
SigB BSU04730	iBAQ intensities	BAR609_ctrl_t40	ML6_ctrl_t0	0.835987413933171	0.85	0.83599	ns	T-test
SigB BSU04730	iBAQ intensities	BAR609_ctrl_t40	ML6_ctrl_t20	0.29119139564173346	0.34	0.29119	ns	T-test
SigB BSU04730	iBAQ intensities	BAR609_ctrl_t40	ML6_ctrl_t40	0.25016075997961446	0.3	0.25016	ns	T-test
SigB BSU04730	iBAQ intensities	BAR609_ctrl_t40	ML6_stress_t0	0.31610219494308256	0.36	0.31610	ns	T-test
SigB BSU04730	iBAQ intensities	BAR609_ctrl_t40	ML6_stress_t20	0.2502158627868369	0.3	0.25022	ns	T-test
SigB BSU04730	iBAQ intensities	BAR609_ctrl_t40	ML6_stress_t40	0.25016075997961446	0.3	0.25016	ns	T-test
SigB BSU04730	iBAQ intensities	BAR609_ctrl_t40	Wt_ctrl_t0	0.018714994709284366	0.034	0.01871	*	T-test	*
SigB BSU04730	iBAQ intensities	BAR609_ctrl_t40	Wt_ctrl_t20	79900000000	0.0024	8.0e-05	****	T-test	**
SigB BSU04730	iBAQ intensities	BAR609_ctrl_t40	Wt_ctrl_t40	0.0010988943643149812	0.0079	0.00110	**	T-test	**
SigB BSU04730	iBAQ intensities	BAR609_ctrl_t40	Wt_stress_t0	0.005536938523889772	0.017	0.00554	**	T-test	*
SigB BSU04730	iBAQ intensities	BAR609_ctrl_t40	Wt_stress_t20	0.003208737193145306	0.012	0.00321	**	T-test	*
SigB BSU04730	iBAQ intensities	BAR609_ctrl_t40	Wt_stress_t40	0.0011967076204563384	0.0079	0.00120	**	T-test	**
SigB BSU04730	iBAQ intensities	BAR609_stress_t0	BAR609_stress_t20	0.06184786971590313	0.088	0.06185	ns	T-test	.
SigB BSU04730	iBAQ intensities	BAR609_stress_t0	BAR609_stress_t40	0.018348312668325595	0.034	0.01835	*	T-test	*
SigB BSU04730	iBAQ intensities	BAR609_stress_t0	BAR610_ctrl_t0	0.35515661826348655	0.4	0.35516	ns	T-test
SigB BSU04730	iBAQ intensities	BAR609_stress_t0	BAR610_ctrl_t20	0.7858114978344934	0.81	0.78581	ns	T-test
SigB BSU04730	iBAQ intensities	BAR609_stress_t0	BAR610_ctrl_t40	0.5504975771260731	0.58	0.55050	ns	T-test
SigB BSU04730	iBAQ intensities	BAR609_stress_t0	BAR610_stress_t0	0.23551763958197913	0.28	0.23552	ns	T-test
SigB BSU04730	iBAQ intensities	BAR609_stress_t0	BAR610_stress_t20	0.04469955152465683	0.067	0.04470	*	T-test	.
SigB BSU04730	iBAQ intensities	BAR609_stress_t0	BAR610_stress_t40	0.06876316254316016	0.095	0.06876	ns	T-test	.
SigB BSU04730	iBAQ intensities	BAR609_stress_t0	ML6_ctrl_t0	0.9992663962706927	1	0.99927	ns	T-test
SigB BSU04730	iBAQ intensities	BAR609_stress_t0	ML6_ctrl_t20	0.23653541173094103	0.28	0.23654	ns	T-test
SigB BSU04730	iBAQ intensities	BAR609_stress_t0	ML6_ctrl_t40	0.20766966128020006	0.25	0.20767	ns	T-test
SigB BSU04730	iBAQ intensities	BAR609_stress_t0	ML6_stress_t0	0.25320366830602725	0.3	0.25320	ns	T-test
SigB BSU04730	iBAQ intensities	BAR609_stress_t0	ML6_stress_t20	0.20771045594457282	0.25	0.20771	ns	T-test
SigB BSU04730	iBAQ intensities	BAR609_stress_t0	ML6_stress_t40	0.20766966128020006	0.25	0.20767	ns	T-test
SigB BSU04730	iBAQ intensities	BAR609_stress_t0	Wt_ctrl_t0	0.018795103498955128	0.035	0.01880	*	T-test	*
SigB BSU04730	iBAQ intensities	BAR609_stress_t0	Wt_ctrl_t20	69800000000	0.0023	7.0e-05	****	T-test	**
SigB BSU04730	iBAQ intensities	BAR609_stress_t0	Wt_ctrl_t40	0.001083252692815054	0.0079	0.00108	**	T-test	**
SigB BSU04730	iBAQ intensities	BAR609_stress_t0	Wt_stress_t0	0.005512185018638554	0.017	0.00551	**	T-test	*
SigB BSU04730	iBAQ intensities	BAR609_stress_t0	Wt_stress_t20	0.003208976267311386	0.012	0.00321	**	T-test	*
SigB BSU04730	iBAQ intensities	BAR609_stress_t0	Wt_stress_t40	0.0011931863324591045	0.0079	0.00119	**	T-test	**
SigB BSU04730	iBAQ intensities	BAR609_stress_t20	BAR609_stress_t40	0.7225210756168406	0.75	0.72252	ns	T-test
SigB BSU04730	iBAQ intensities	BAR609_stress_t20	BAR610_ctrl_t0	0.061459615861518276	0.088	0.06146	ns	T-test	.
SigB BSU04730	iBAQ intensities	BAR609_stress_t20	BAR610_ctrl_t20	0.06166466171520398	0.088	0.06166	ns	T-test	.
SigB BSU04730	iBAQ intensities	BAR609_stress_t20	BAR610_ctrl_t40	0.06161662812014793	0.088	0.06162	ns	T-test	.
SigB BSU04730	iBAQ intensities	BAR609_stress_t20	BAR610_stress_t0	0.06129896518936959	0.088	0.06130	ns	T-test	.
SigB BSU04730	iBAQ intensities	BAR609_stress_t20	BAR610_stress_t20	0.9145198340622006	0.92	0.91452	ns	T-test
SigB BSU04730	iBAQ intensities	BAR609_stress_t20	BAR610_stress_t40	0.5488512447659856	0.58	0.54885	ns	T-test
SigB BSU04730	iBAQ intensities	BAR609_stress_t20	ML6_ctrl_t0	0.06184195470319212	0.088	0.06184	ns	T-test	.
SigB BSU04730	iBAQ intensities	BAR609_stress_t20	ML6_ctrl_t20	0.06130102208099583	0.088	0.06130	ns	T-test	.
SigB BSU04730	iBAQ intensities	BAR609_stress_t20	ML6_ctrl_t40	0.06124161147277097	0.088	0.06124	ns	T-test	.
SigB BSU04730	iBAQ intensities	BAR609_stress_t20	ML6_stress_t0	0.061330093537125444	0.088	0.06133	ns	T-test	.
SigB BSU04730	iBAQ intensities	BAR609_stress_t20	ML6_stress_t20	0.061241697333881996	0.088	0.06124	ns	T-test	.
SigB BSU04730	iBAQ intensities	BAR609_stress_t20	ML6_stress_t40	0.06124161147277097	0.088	0.06124	ns	T-test	.
SigB BSU04730	iBAQ intensities	BAR609_stress_t20	Wt_ctrl_t0	0.09978136842422	0.13	0.09978	ns	T-test
SigB BSU04730	iBAQ intensities	BAR609_stress_t20	Wt_ctrl_t20	0.22980442126402784	0.28	0.22980	ns	T-test
SigB BSU04730	iBAQ intensities	BAR609_stress_t20	Wt_ctrl_t40	0.32166121292725225	0.37	0.32166	ns	T-test
SigB BSU04730	iBAQ intensities	BAR609_stress_t20	Wt_stress_t0	0.117649242059212	0.15	0.11765	ns	T-test
SigB BSU04730	iBAQ intensities	BAR609_stress_t20	Wt_stress_t20	0.3793233537651726	0.42	0.37932	ns	T-test
SigB BSU04730	iBAQ intensities	BAR609_stress_t20	Wt_stress_t40	0.3294777606241785	0.37	0.32948	ns	T-test
SigB BSU04730	iBAQ intensities	BAR609_stress_t40	BAR610_ctrl_t0	0.01819869783324874	0.034	0.01820	*	T-test	*
SigB BSU04730	iBAQ intensities	BAR609_stress_t40	BAR610_ctrl_t20	0.018275626074916836	0.034	0.01828	*	T-test	*
SigB BSU04730	iBAQ intensities	BAR609_stress_t40	BAR610_ctrl_t40	0.01825966474174336	0.034	0.01826	*	T-test	*
SigB BSU04730	iBAQ intensities	BAR609_stress_t40	BAR610_stress_t0	0.01813617221174021	0.034	0.01814	*	T-test	*
SigB BSU04730	iBAQ intensities	BAR609_stress_t40	BAR610_stress_t20	0.7871933986905755	0.81	0.78719	ns	T-test
SigB BSU04730	iBAQ intensities	BAR609_stress_t40	BAR610_stress_t40	0.7349840718832181	0.76	0.73498	ns	T-test
SigB BSU04730	iBAQ intensities	BAR609_stress_t40	ML6_ctrl_t0	0.018345547743678713	0.034	0.01835	*	T-test	*
SigB BSU04730	iBAQ intensities	BAR609_stress_t40	ML6_ctrl_t20	0.018136968665653286	0.034	0.01814	*	T-test	*
SigB BSU04730	iBAQ intensities	BAR609_stress_t40	ML6_ctrl_t40	0.018113917255365628	0.034	0.01811	*	T-test	*
SigB BSU04730	iBAQ intensities	BAR609_stress_t40	ML6_stress_t0	0.01814821265516269	0.034	0.01815	*	T-test	*
SigB BSU04730	iBAQ intensities	BAR609_stress_t40	ML6_stress_t20	0.018113950638292898	0.034	0.01811	*	T-test	*
SigB BSU04730	iBAQ intensities	BAR609_stress_t40	ML6_stress_t40	0.018113917255365628	0.034	0.01811	*	T-test	*
SigB BSU04730	iBAQ intensities	BAR609_stress_t40	Wt_ctrl_t0	0.03377826414004054	0.054	0.03378	*	T-test	.
SigB BSU04730	iBAQ intensities	BAR609_stress_t40	Wt_ctrl_t20	0.09610854541398567	0.13	0.09611	ns	T-test
SigB BSU04730	iBAQ intensities	BAR609_stress_t40	Wt_ctrl_t40	0.14416316534959425	0.18	0.14416	ns	T-test
SigB BSU04730	iBAQ intensities	BAR609_stress_t40	Wt_stress_t0	0.041820653395642886	0.065	0.04182	*	T-test	.
SigB BSU04730	iBAQ intensities	BAR609_stress_t40	Wt_stress_t20	0.5685033715321876	0.6	0.56850	ns	T-test
SigB BSU04730	iBAQ intensities	BAR609_stress_t40	Wt_stress_t40	0.47562831552009976	0.51	0.47563	ns	T-test
SigB BSU04730	iBAQ intensities	BAR610_ctrl_t0	BAR610_ctrl_t20	0.6542938865065969	0.68	0.65429	ns	T-test
SigB BSU04730	iBAQ intensities	BAR610_ctrl_t0	BAR610_ctrl_t40	0.28895608209742857	0.33	0.28896	ns	T-test
SigB BSU04730	iBAQ intensities	BAR610_ctrl_t0	BAR610_stress_t0	0.0918817735977425	0.12	0.09188	ns	T-test
SigB BSU04730	iBAQ intensities	BAR610_ctrl_t0	BAR610_stress_t20	0.04443115823224509	0.067	0.04443	*	T-test	.
SigB BSU04730	iBAQ intensities	BAR610_ctrl_t0	BAR610_stress_t40	0.06842656575792791	0.095	0.06843	ns	T-test	.
SigB BSU04730	iBAQ intensities	BAR610_ctrl_t0	ML6_ctrl_t0	0.3710717526800628	0.41	0.37107	ns	T-test
SigB BSU04730	iBAQ intensities	BAR610_ctrl_t0	ML6_ctrl_t20	0.06632924443413622	0.093	0.06633	ns	T-test	.
SigB BSU04730	iBAQ intensities	BAR610_ctrl_t0	ML6_ctrl_t40	0.026723520133038147	0.045	0.02672	*	T-test	*
SigB BSU04730	iBAQ intensities	BAR610_ctrl_t0	ML6_stress_t0	0.28919564709388135	0.33	0.28920	ns	T-test
SigB BSU04730	iBAQ intensities	BAR610_ctrl_t0	ML6_stress_t20	0.026743215060128774	0.045	0.02674	*	T-test	*
SigB BSU04730	iBAQ intensities	BAR610_ctrl_t0	ML6_stress_t40	0.026723520133038147	0.045	0.02672	*	T-test	*
SigB BSU04730	iBAQ intensities	BAR610_ctrl_t0	Wt_ctrl_t0	0.01887225934455964	0.035	0.01887	*	T-test	*
SigB BSU04730	iBAQ intensities	BAR610_ctrl_t0	Wt_ctrl_t20	264000000000	0.0045	0.00026	***	T-test	**
SigB BSU04730	iBAQ intensities	BAR610_ctrl_t0	Wt_ctrl_t40	0.001257150412074055	0.0079	0.00126	**	T-test	**
SigB BSU04730	iBAQ intensities	BAR610_ctrl_t0	Wt_stress_t0	0.005955177692345871	0.017	0.00596	**	T-test	*
SigB BSU04730	iBAQ intensities	BAR610_ctrl_t0	Wt_stress_t20	0.003233505469347069	0.012	0.00323	**	T-test	*
SigB BSU04730	iBAQ intensities	BAR610_ctrl_t0	Wt_stress_t40	0.0012357748579268284	0.0079	0.00124	**	T-test	**
SigB BSU04730	iBAQ intensities	BAR610_ctrl_t20	BAR610_ctrl_t40	0.8790853170822334	0.89	0.87909	ns	T-test
SigB BSU04730	iBAQ intensities	BAR610_ctrl_t20	BAR610_stress_t0	0.47536662828754817	0.51	0.47537	ns	T-test
SigB BSU04730	iBAQ intensities	BAR610_ctrl_t20	BAR610_stress_t20	0.04456136338044055	0.067	0.04456	*	T-test	.
SigB BSU04730	iBAQ intensities	BAR610_ctrl_t20	BAR610_stress_t40	0.068611871135587	0.095	0.06861	ns	T-test	.
SigB BSU04730	iBAQ intensities	BAR610_ctrl_t20	ML6_ctrl_t0	0.7939314020724685	0.81	0.79393	ns	T-test
SigB BSU04730	iBAQ intensities	BAR610_ctrl_t20	ML6_ctrl_t20	0.47742339778891696	0.51	0.47742	ns	T-test
SigB BSU04730	iBAQ intensities	BAR610_ctrl_t20	ML6_ctrl_t40	0.42264973081037427	0.46	0.42265	ns	T-test
SigB BSU04730	iBAQ intensities	BAR610_ctrl_t20	ML6_stress_t0	0.5082149634271014	0.54	0.50821	ns	T-test
SigB BSU04730	iBAQ intensities	BAR610_ctrl_t20	ML6_stress_t20	0.42272236077903347	0.46	0.42272	ns	T-test
SigB BSU04730	iBAQ intensities	BAR610_ctrl_t20	ML6_stress_t40	0.42264973081037427	0.46	0.42265	ns	T-test
SigB BSU04730	iBAQ intensities	BAR610_ctrl_t20	Wt_ctrl_t0	0.018089206869459362	0.034	0.01809	*	T-test	*
SigB BSU04730	iBAQ intensities	BAR610_ctrl_t20	Wt_ctrl_t20	261000000000	0.0013	2.6e-05	****	T-test	**
SigB BSU04730	iBAQ intensities	BAR610_ctrl_t20	Wt_ctrl_t40	947000000000	0.0076	0.00095	***	T-test	**
SigB BSU04730	iBAQ intensities	BAR610_ctrl_t20	Wt_stress_t0	0.005032818322519036	0.016	0.00503	**	T-test	*
SigB BSU04730	iBAQ intensities	BAR610_ctrl_t20	Wt_stress_t20	0.0031670287070735812	0.012	0.00317	**	T-test	*
SigB BSU04730	iBAQ intensities	BAR610_ctrl_t20	Wt_stress_t40	0.0011515822407554518	0.0079	0.00115	**	T-test	**
SigB BSU04730	iBAQ intensities	BAR610_ctrl_t40	BAR610_stress_t0	0.08451442607690103	0.11	0.08451	ns	T-test
SigB BSU04730	iBAQ intensities	BAR610_ctrl_t40	BAR610_stress_t20	0.04454244523694178	0.067	0.04454	*	T-test	.
SigB BSU04730	iBAQ intensities	BAR610_ctrl_t40	BAR610_stress_t40	0.06856101080338241	0.095	0.06856	ns	T-test	.
SigB BSU04730	iBAQ intensities	BAR610_ctrl_t40	ML6_ctrl_t0	0.5770109403632233	0.61	0.57701	ns	T-test
SigB BSU04730	iBAQ intensities	BAR610_ctrl_t40	ML6_ctrl_t20	0.08231269717759129	0.11	0.08231	ns	T-test
SigB BSU04730	iBAQ intensities	BAR610_ctrl_t40	ML6_ctrl_t40	0.07736150047241047	0.1	0.07736	ns	T-test	.
SigB BSU04730	iBAQ intensities	BAR610_ctrl_t40	ML6_stress_t0	0.11894296966766099	0.15	0.11894	ns	T-test
SigB BSU04730	iBAQ intensities	BAR610_ctrl_t40	ML6_stress_t20	0.07739281113994113	0.1	0.07739	ns	T-test	.
SigB BSU04730	iBAQ intensities	BAR610_ctrl_t40	ML6_stress_t40	0.07736150047241047	0.1	0.07736	ns	T-test	.
SigB BSU04730	iBAQ intensities	BAR610_ctrl_t40	Wt_ctrl_t0	0.019020522099447525	0.035	0.01902	*	T-test	*
SigB BSU04730	iBAQ intensities	BAR610_ctrl_t40	Wt_ctrl_t20	2310000000000	0.0045	0.00023	***	T-test	**
SigB BSU04730	iBAQ intensities	BAR610_ctrl_t40	Wt_ctrl_t40	0.0012429020898477117	0.0079	0.00124	**	T-test	**
SigB BSU04730	iBAQ intensities	BAR610_ctrl_t40	Wt_stress_t0	0.005949607297771972	0.017	0.00595	**	T-test	*
SigB BSU04730	iBAQ intensities	BAR610_ctrl_t40	Wt_stress_t20	0.003236409176381964	0.012	0.00324	**	T-test	*
SigB BSU04730	iBAQ intensities	BAR610_ctrl_t40	Wt_stress_t40	0.001233519660266623	0.0079	0.00123	**	T-test	**
SigB BSU04730	iBAQ intensities	BAR610_stress_t0	BAR610_stress_t20	0.04431624192483793	0.067	0.04432	*	T-test	.
SigB BSU04730	iBAQ intensities	BAR610_stress_t0	BAR610_stress_t40	0.06828956147466453	0.095	0.06829	ns	T-test	.
SigB BSU04730	iBAQ intensities	BAR610_stress_t0	ML6_ctrl_t0	0.23871589258776577	0.28	0.23872	ns	T-test
SigB BSU04730	iBAQ intensities	BAR610_stress_t0	ML6_ctrl_t20	0.9808376879576388	0.98	0.98084	ns	T-test
SigB BSU04730	iBAQ intensities	BAR610_stress_t0	ML6_ctrl_t40	0.42264973081037427	0.46	0.42265	ns	T-test
SigB BSU04730	iBAQ intensities	BAR610_stress_t0	ML6_stress_t0	0.7826697542480708	0.8	0.78267	ns	T-test
SigB BSU04730	iBAQ intensities	BAR610_stress_t0	ML6_stress_t20	0.42322125088389984	0.46	0.42322	ns	T-test
SigB BSU04730	iBAQ intensities	BAR610_stress_t0	ML6_stress_t40	0.42264973081037427	0.46	0.42265	ns	T-test
SigB BSU04730	iBAQ intensities	BAR610_stress_t0	Wt_ctrl_t0	0.01865272753855019	0.034	0.01865	*	T-test	*
SigB BSU04730	iBAQ intensities	BAR610_stress_t0	Wt_ctrl_t20	2560000000000	0.0045	0.00026	***	T-test	**
SigB BSU04730	iBAQ intensities	BAR610_stress_t0	Wt_ctrl_t40	0.0012480799560015928	0.0079	0.00125	**	T-test	**
SigB BSU04730	iBAQ intensities	BAR610_stress_t0	Wt_stress_t0	0.005890828510338917	0.017	0.00589	**	T-test	*
SigB BSU04730	iBAQ intensities	BAR610_stress_t0	Wt_stress_t20	0.003225594265659773	0.012	0.00323	**	T-test	*
SigB BSU04730	iBAQ intensities	BAR610_stress_t0	Wt_stress_t40	0.0012322170746028452	0.0079	0.00123	**	T-test	**
SigB BSU04730	iBAQ intensities	BAR610_stress_t20	BAR610_stress_t40	0.5891321641281019	0.62	0.58913	ns	T-test
SigB BSU04730	iBAQ intensities	BAR610_stress_t20	ML6_ctrl_t0	0.04469275518965483	0.067	0.04469	*	T-test	.
SigB BSU04730	iBAQ intensities	BAR610_stress_t20	ML6_ctrl_t20	0.04431769174698305	0.067	0.04432	*	T-test	.
SigB BSU04730	iBAQ intensities	BAR610_stress_t20	ML6_ctrl_t40	0.044275536626954874	0.067	0.04428	*	T-test	.
SigB BSU04730	iBAQ intensities	BAR610_stress_t20	ML6_stress_t0	0.0443381068468976	0.067	0.04434	*	T-test	.
SigB BSU04730	iBAQ intensities	BAR610_stress_t20	ML6_stress_t20	0.04427559795945055	0.067	0.04428	*	T-test	.
SigB BSU04730	iBAQ intensities	BAR610_stress_t20	ML6_stress_t40	0.044275536626954874	0.067	0.04428	*	T-test	.
SigB BSU04730	iBAQ intensities	BAR610_stress_t20	Wt_ctrl_t0	0.07040105253845147	0.097	0.07040	ns	T-test	.
SigB BSU04730	iBAQ intensities	BAR610_stress_t20	Wt_ctrl_t20	0.166448833486221	0.21	0.16645	ns	T-test
SigB BSU04730	iBAQ intensities	BAR610_stress_t20	Wt_ctrl_t40	0.23588436447137956	0.28	0.23588	ns	T-test
SigB BSU04730	iBAQ intensities	BAR610_stress_t20	Wt_stress_t0	0.08386580123605451	0.11	0.08387	ns	T-test
SigB BSU04730	iBAQ intensities	BAR610_stress_t20	Wt_stress_t20	0.3835921542015127	0.42	0.38359	ns	T-test
SigB BSU04730	iBAQ intensities	BAR610_stress_t20	Wt_stress_t40	0.32546515936123305	0.37	0.32547	ns	T-test
SigB BSU04730	iBAQ intensities	BAR610_stress_t40	ML6_ctrl_t0	0.068759780913572	0.095	0.06876	ns	T-test	.
SigB BSU04730	iBAQ intensities	BAR610_stress_t40	ML6_ctrl_t20	0.06829133035505834	0.095	0.06829	ns	T-test	.
SigB BSU04730	iBAQ intensities	BAR610_stress_t40	ML6_ctrl_t40	0.06824041126217467	0.095	0.06824	ns	T-test	.
SigB BSU04730	iBAQ intensities	BAR610_stress_t40	ML6_stress_t0	0.06831637833559032	0.095	0.06832	ns	T-test	.
SigB BSU04730	iBAQ intensities	BAR610_stress_t40	ML6_stress_t20	0.06824048459778113	0.095	0.06824	ns	T-test	.
SigB BSU04730	iBAQ intensities	BAR610_stress_t40	ML6_stress_t40	0.06824041126217467	0.095	0.06824	ns	T-test	.
SigB BSU04730	iBAQ intensities	BAR610_stress_t40	Wt_ctrl_t0	0.09862885754031933	0.13	0.09863	ns	T-test
SigB BSU04730	iBAQ intensities	BAR610_stress_t40	Wt_ctrl_t20	0.17515074297394823	0.22	0.17515	ns	T-test
SigB BSU04730	iBAQ intensities	BAR610_stress_t40	Wt_ctrl_t40	0.21852580795986146	0.26	0.21853	ns	T-test
SigB BSU04730	iBAQ intensities	BAR610_stress_t40	Wt_stress_t0	0.11070249250601358	0.14	0.11070	ns	T-test
SigB BSU04730	iBAQ intensities	BAR610_stress_t40	Wt_stress_t20	0.9974488289044113	1	0.99745	ns	T-test
SigB BSU04730	iBAQ intensities	BAR610_stress_t40	Wt_stress_t40	0.9192814773431	0.93	0.91928	ns	T-test
SigB BSU04730	iBAQ intensities	ML6_ctrl_t0	ML6_ctrl_t20	0.2401007608399338	0.29	0.24010	ns	T-test
SigB BSU04730	iBAQ intensities	ML6_ctrl_t0	ML6_ctrl_t40	0.2038247578460446	0.25	0.20382	ns	T-test
SigB BSU04730	iBAQ intensities	ML6_ctrl_t0	ML6_stress_t0	0.26204326550274754	0.31	0.26204	ns	T-test
SigB BSU04730	iBAQ intensities	ML6_ctrl_t0	ML6_stress_t20	0.20387168679901824	0.25	0.20387	ns	T-test
SigB BSU04730	iBAQ intensities	ML6_ctrl_t0	ML6_stress_t40	0.2038247578460446	0.25	0.20382	ns	T-test
SigB BSU04730	iBAQ intensities	ML6_ctrl_t0	Wt_ctrl_t0	0.018620062723286594	0.034	0.01862	*	T-test	*
SigB BSU04730	iBAQ intensities	ML6_ctrl_t0	Wt_ctrl_t20	46200000000	0.0019	4.6e-05	****	T-test	**
SigB BSU04730	iBAQ intensities	ML6_ctrl_t0	Wt_ctrl_t40	0.001034112751111973	0.0079	0.00103	**	T-test	**
SigB BSU04730	iBAQ intensities	ML6_ctrl_t0	Wt_stress_t0	0.005354472638896061	0.017	0.00535	**	T-test	*
SigB BSU04730	iBAQ intensities	ML6_ctrl_t0	Wt_stress_t20	0.003196775204363996	0.012	0.00320	**	T-test	*
SigB BSU04730	iBAQ intensities	ML6_ctrl_t0	Wt_stress_t40	0.0011793184695985336	0.0079	0.00118	**	T-test	**
SigB BSU04730	iBAQ intensities	ML6_ctrl_t20	ML6_ctrl_t40	0.373900966300059	0.42	0.37390	ns	T-test
SigB BSU04730	iBAQ intensities	ML6_ctrl_t20	ML6_stress_t0	0.7970532800255847	0.82	0.79705	ns	T-test
SigB BSU04730	iBAQ intensities	ML6_ctrl_t20	ML6_stress_t20	0.3745163576939896	0.42	0.37452	ns	T-test
SigB BSU04730	iBAQ intensities	ML6_ctrl_t20	ML6_stress_t40	0.373900966300059	0.42	0.37390	ns	T-test
SigB BSU04730	iBAQ intensities	ML6_ctrl_t20	Wt_ctrl_t0	0.01865408366762861	0.034	0.01865	*	T-test	*
SigB BSU04730	iBAQ intensities	ML6_ctrl_t20	Wt_ctrl_t20	2550000000000	0.0045	0.00026	***	T-test	**
SigB BSU04730	iBAQ intensities	ML6_ctrl_t20	Wt_ctrl_t40	0.0012477093016358967	0.0079	0.00125	**	T-test	**
SigB BSU04730	iBAQ intensities	ML6_ctrl_t20	Wt_stress_t0	0.005890206304307671	0.017	0.00589	**	T-test	*
SigB BSU04730	iBAQ intensities	ML6_ctrl_t20	Wt_stress_t20	0.003225594331179004	0.012	0.00323	**	T-test	*
SigB BSU04730	iBAQ intensities	ML6_ctrl_t20	Wt_stress_t40	0.0012321422664105016	0.0079	0.00123	**	T-test	**
SigB BSU04730	iBAQ intensities	ML6_ctrl_t40	ML6_stress_t0	0.42264973081037427	0.46	0.42265	ns	T-test
SigB BSU04730	iBAQ intensities	ML6_ctrl_t40	ML6_stress_t20	0.42264973081037427	0.46	0.42265	ns	T-test
SigB BSU04730	iBAQ intensities	ML6_ctrl_t40	Wt_ctrl_t0	0.01859642520995682	0.034	0.01860	*	T-test	*
SigB BSU04730	iBAQ intensities	ML6_ctrl_t40	Wt_ctrl_t20	266000000000	0.0045	0.00027	***	T-test	**
SigB BSU04730	iBAQ intensities	ML6_ctrl_t40	Wt_ctrl_t40	0.001252109797618098	0.0079	0.00125	**	T-test	**
SigB BSU04730	iBAQ intensities	ML6_ctrl_t40	Wt_stress_t0	0.005889487958662597	0.017	0.00589	**	T-test	*
SigB BSU04730	iBAQ intensities	ML6_ctrl_t40	Wt_stress_t20	0.0032242801173304036	0.012	0.00322	**	T-test	*
SigB BSU04730	iBAQ intensities	ML6_ctrl_t40	Wt_stress_t40	0.0012327432052731155	0.0079	0.00123	**	T-test	**
SigB BSU04730	iBAQ intensities	ML6_stress_t0	ML6_stress_t20	0.4230182440882309	0.46	0.42302	ns	T-test
SigB BSU04730	iBAQ intensities	ML6_stress_t0	ML6_stress_t40	0.42264973081037427	0.46	0.42265	ns	T-test
SigB BSU04730	iBAQ intensities	ML6_stress_t0	Wt_ctrl_t0	0.018668234207878727	0.034	0.01867	*	T-test	*
SigB BSU04730	iBAQ intensities	ML6_stress_t0	Wt_ctrl_t20	2420000000000	0.0045	0.00024	***	T-test	**
SigB BSU04730	iBAQ intensities	ML6_stress_t0	Wt_ctrl_t40	0.0012407905030658035	0.0079	0.00124	**	T-test	**
SigB BSU04730	iBAQ intensities	ML6_stress_t0	Wt_stress_t0	0.005876399840069511	0.017	0.00588	**	T-test	*
SigB BSU04730	iBAQ intensities	ML6_stress_t0	Wt_stress_t20	0.003225237342635029	0.012	0.00323	**	T-test	*
SigB BSU04730	iBAQ intensities	ML6_stress_t0	Wt_stress_t40	0.0012306613019810557	0.0079	0.00123	**	T-test	**
SigB BSU04730	iBAQ intensities	ML6_stress_t20	ML6_stress_t40	0.42264973081037427	0.46	0.42265	ns	T-test
SigB BSU04730	iBAQ intensities	ML6_stress_t20	Wt_ctrl_t0	0.018596535602660356	0.034	0.01860	*	T-test	*
SigB BSU04730	iBAQ intensities	ML6_stress_t20	Wt_ctrl_t20	266000000000	0.0045	0.00027	***	T-test	**
SigB BSU04730	iBAQ intensities	ML6_stress_t20	Wt_ctrl_t40	0.0012521126956571201	0.0079	0.00125	**	T-test	**
SigB BSU04730	iBAQ intensities	ML6_stress_t20	Wt_stress_t0	0.00588951636792445	0.017	0.00589	**	T-test	*
SigB BSU04730	iBAQ intensities	ML6_stress_t20	Wt_stress_t20	0.0032242839422878195	0.012	0.00322	**	T-test	*
SigB BSU04730	iBAQ intensities	ML6_stress_t20	Wt_stress_t40	0.0012327446261770905	0.0079	0.00123	**	T-test	**
SigB BSU04730	iBAQ intensities	ML6_stress_t40	Wt_ctrl_t0	0.01859642520995682	0.034	0.01860	*	T-test	*
SigB BSU04730	iBAQ intensities	ML6_stress_t40	Wt_ctrl_t20	266000000000	0.0045	0.00027	***	T-test	**
SigB BSU04730	iBAQ intensities	ML6_stress_t40	Wt_ctrl_t40	0.001252109797618098	0.0079	0.00125	**	T-test	**
SigB BSU04730	iBAQ intensities	ML6_stress_t40	Wt_stress_t0	0.005889487958662597	0.017	0.00589	**	T-test	*
SigB BSU04730	iBAQ intensities	ML6_stress_t40	Wt_stress_t20	0.0032242801173304036	0.012	0.00322	**	T-test	*
SigB BSU04730	iBAQ intensities	ML6_stress_t40	Wt_stress_t40	0.0012327432052731155	0.0079	0.00123	**	T-test	**
SigB BSU04730	iBAQ intensities	Wt_ctrl_t0	Wt_ctrl_t20	0.009233528712432467	0.022	0.00923	**	T-test	*
SigB BSU04730	iBAQ intensities	Wt_ctrl_t0	Wt_ctrl_t40	0.001175377429533117	0.0079	0.00118	**	T-test	**
SigB BSU04730	iBAQ intensities	Wt_ctrl_t0	Wt_stress_t0	0.21583017032451096	0.26	0.21583	ns	T-test
SigB BSU04730	iBAQ intensities	Wt_ctrl_t0	Wt_stress_t20	0.0013138116270091415	0.008	0.00131	**	T-test	**
SigB BSU04730	iBAQ intensities	Wt_ctrl_t0	Wt_stress_t40	88300000000	0.0026	8.8e-05	****	T-test	**
SigB BSU04730	iBAQ intensities	Wt_ctrl_t20	Wt_ctrl_t40	0.03351573380245938	0.054	0.03352	*	T-test	.
SigB BSU04730	iBAQ intensities	Wt_ctrl_t20	Wt_stress_t0	0.005018458833578283	0.016	0.00502	**	T-test	*
SigB BSU04730	iBAQ intensities	Wt_ctrl_t20	Wt_stress_t20	0.009055206372075615	0.022	0.00906	**	T-test	*
SigB BSU04730	iBAQ intensities	Wt_ctrl_t20	Wt_stress_t40	0.002737217283300666	0.012	0.00274	**	T-test	*
SigB BSU04730	iBAQ intensities	Wt_ctrl_t40	Wt_stress_t0	522000000000	0.0068	0.00052	***	T-test	**
SigB BSU04730	iBAQ intensities	Wt_ctrl_t40	Wt_stress_t20	0.00830970286472298	0.021	0.00831	**	T-test	*
SigB BSU04730	iBAQ intensities	Wt_ctrl_t40	Wt_stress_t40	0.0011294400222439194	0.0079	0.00113	**	T-test	**
SigB BSU04730	iBAQ intensities	Wt_stress_t0	Wt_stress_t20	0.002825690400000621	0.012	0.00283	**	T-test	*
SigB BSU04730	iBAQ intensities	Wt_stress_t0	Wt_stress_t40	3000000000000	0.0049	0.00030	***	T-test	**
SigB BSU04730	iBAQ intensities	Wt_stress_t20	Wt_stress_t40	0.6769650918691894	0.7	0.67697	ns	T-test
Ctc BSU00520	iBAQ intensities	BAR609_ctrl_t0	BAR609_ctrl_t20	0.4655833338335138	0.5	0.46558	ns	T-test
Ctc BSU00520	iBAQ intensities	BAR609_ctrl_t0	BAR609_ctrl_t40	0.02778369484823767	0.046	0.02778	*	T-test	*
Ctc BSU00520	iBAQ intensities	BAR609_ctrl_t0	BAR609_stress_t0	0.10824623867125936	0.14	0.10825	ns	T-test
Ctc BSU00520	iBAQ intensities	BAR609_ctrl_t0	BAR609_stress_t20	0.09583689274639247	0.13	0.09584	ns	T-test
Ctc BSU00520	iBAQ intensities	BAR609_ctrl_t0	BAR609_stress_t40	0.002373491319767341	0.011	0.00237	**	T-test	*
Ctc BSU00520	iBAQ intensities	BAR609_ctrl_t0	BAR610_ctrl_t0	0.034047736718825806	0.055	0.03405	*	T-test	.
Ctc BSU00520	iBAQ intensities	BAR609_ctrl_t0	BAR610_ctrl_t20	0.09353591979184134	0.12	0.09354	ns	T-test
Ctc BSU00520	iBAQ intensities	BAR609_ctrl_t0	BAR610_ctrl_t40	0.029872246684619325	0.049	0.02987	*	T-test	*
Ctc BSU00520	iBAQ intensities	BAR609_ctrl_t0	BAR610_stress_t0	0.003556846607616124	0.013	0.00356	**	T-test	*
Ctc BSU00520	iBAQ intensities	BAR609_ctrl_t0	BAR610_stress_t20	0.055996640686590014	0.082	0.05600	ns	T-test	.
Ctc BSU00520	iBAQ intensities	BAR609_ctrl_t0	BAR610_stress_t40	0.023349102485469182	0.041	0.02335	*	T-test	*
Ctc BSU00520	iBAQ intensities	BAR609_ctrl_t0	ML6_ctrl_t0	775000000000	0.0071	0.00077	***	T-test	**
Ctc BSU00520	iBAQ intensities	BAR609_ctrl_t0	ML6_ctrl_t20	123000000000	0.0031	0.00012	***	T-test	**
Ctc BSU00520	iBAQ intensities	BAR609_ctrl_t0	ML6_ctrl_t40	579000000000	0.0068	0.00058	***	T-test	**
Ctc BSU00520	iBAQ intensities	BAR609_ctrl_t0	ML6_stress_t0	739000000000	0.0069	0.00074	***	T-test	**
Ctc BSU00520	iBAQ intensities	BAR609_ctrl_t0	ML6_stress_t20	785000000000	0.0071	0.00079	***	T-test	**
Ctc BSU00520	iBAQ intensities	BAR609_ctrl_t0	ML6_stress_t40	699000000000	0.0068	0.00070	***	T-test	**
Ctc BSU00520	iBAQ intensities	BAR609_ctrl_t0	Wt_ctrl_t0	264000000000	0.0045	0.00026	***	T-test	**
Ctc BSU00520	iBAQ intensities	BAR609_ctrl_t0	Wt_ctrl_t20	614000000000	0.0068	0.00061	***	T-test	**
Ctc BSU00520	iBAQ intensities	BAR609_ctrl_t0	Wt_ctrl_t40	3670000000000	0.0058	0.00037	***	T-test	**
Ctc BSU00520	iBAQ intensities	BAR609_ctrl_t0	Wt_stress_t0	1930000000000	0.0041	0.00019	***	T-test	**
Ctc BSU00520	iBAQ intensities	BAR609_ctrl_t0	Wt_stress_t20	697000000000	0.0068	0.00070	***	T-test	**
Ctc BSU00520	iBAQ intensities	BAR609_ctrl_t0	Wt_stress_t40	0.010544655606259341	0.024	0.01054	*	T-test	*
Ctc BSU00520	iBAQ intensities	BAR609_ctrl_t20	BAR609_ctrl_t40	0.41292846314877124	0.45	0.41293	ns	T-test
Ctc BSU00520	iBAQ intensities	BAR609_ctrl_t20	BAR609_stress_t0	0.8995595301774181	0.91	0.89956	ns	T-test
Ctc BSU00520	iBAQ intensities	BAR609_ctrl_t20	BAR609_stress_t20	0.05597850298968405	0.082	0.05598	ns	T-test	.
Ctc BSU00520	iBAQ intensities	BAR609_ctrl_t20	BAR609_stress_t40	0.0010163857388457236	0.0079	0.00102	**	T-test	**
Ctc BSU00520	iBAQ intensities	BAR609_ctrl_t20	BAR610_ctrl_t0	0.22676656728116698	0.27	0.22677	ns	T-test
Ctc BSU00520	iBAQ intensities	BAR609_ctrl_t20	BAR610_ctrl_t20	0.3148951903666505	0.36	0.31490	ns	T-test
Ctc BSU00520	iBAQ intensities	BAR609_ctrl_t20	BAR610_ctrl_t40	0.5381174917457743	0.57	0.53812	ns	T-test
Ctc BSU00520	iBAQ intensities	BAR609_ctrl_t20	BAR610_stress_t0	0.12255660004712149	0.16	0.12256	ns	T-test
Ctc BSU00520	iBAQ intensities	BAR609_ctrl_t20	BAR610_stress_t20	0.028152303911146582	0.046	0.02815	*	T-test	*
Ctc BSU00520	iBAQ intensities	BAR609_ctrl_t20	BAR610_stress_t40	0.014747135793444012	0.03	0.01475	*	T-test	*
Ctc BSU00520	iBAQ intensities	BAR609_ctrl_t20	ML6_ctrl_t0	0.005915270121865531	0.017	0.00592	**	T-test	*
Ctc BSU00520	iBAQ intensities	BAR609_ctrl_t20	ML6_ctrl_t20	0.005118483210987966	0.016	0.00512	**	T-test	*
Ctc BSU00520	iBAQ intensities	BAR609_ctrl_t20	ML6_ctrl_t40	0.005836411521421078	0.017	0.00584	**	T-test	*
Ctc BSU00520	iBAQ intensities	BAR609_ctrl_t20	ML6_stress_t0	0.005902606523390431	0.017	0.00590	**	T-test	*
Ctc BSU00520	iBAQ intensities	BAR609_ctrl_t20	ML6_stress_t20	0.005944083541091641	0.017	0.00594	**	T-test	*
Ctc BSU00520	iBAQ intensities	BAR609_ctrl_t20	ML6_stress_t40	0.0059729821080125685	0.017	0.00597	**	T-test	*
Ctc BSU00520	iBAQ intensities	BAR609_ctrl_t20	Wt_ctrl_t0	0.0058439431570043825	0.017	0.00584	**	T-test	*
Ctc BSU00520	iBAQ intensities	BAR609_ctrl_t20	Wt_ctrl_t20	0.00798852370032438	0.02	0.00799	**	T-test	*
Ctc BSU00520	iBAQ intensities	BAR609_ctrl_t20	Wt_ctrl_t40	0.00926988717019635	0.022	0.00927	**	T-test	*
Ctc BSU00520	iBAQ intensities	BAR609_ctrl_t20	Wt_stress_t0	0.005620933358614409	0.017	0.00562	**	T-test	*
Ctc BSU00520	iBAQ intensities	BAR609_ctrl_t20	Wt_stress_t20	0.04244524419844849	0.065	0.04245	*	T-test	.
Ctc BSU00520	iBAQ intensities	BAR609_ctrl_t20	Wt_stress_t40	0.15783044640268698	0.2	0.15783	ns	T-test
Ctc BSU00520	iBAQ intensities	BAR609_ctrl_t40	BAR609_stress_t0	0.10466727275799366	0.14	0.10467	ns	T-test
Ctc BSU00520	iBAQ intensities	BAR609_ctrl_t40	BAR609_stress_t20	0.05720394134601712	0.083	0.05720	ns	T-test	.
Ctc BSU00520	iBAQ intensities	BAR609_ctrl_t40	BAR609_stress_t40	0.002139023419775105	0.01	0.00214	**	T-test	**
Ctc BSU00520	iBAQ intensities	BAR609_ctrl_t40	BAR610_ctrl_t0	0.3802745092723911	0.42	0.38027	ns	T-test
Ctc BSU00520	iBAQ intensities	BAR609_ctrl_t40	BAR610_ctrl_t20	0.623516327416662	0.66	0.62352	ns	T-test
Ctc BSU00520	iBAQ intensities	BAR609_ctrl_t40	BAR610_ctrl_t40	0.3878398014805738	0.43	0.38784	ns	T-test
Ctc BSU00520	iBAQ intensities	BAR609_ctrl_t40	BAR610_stress_t0	0.05420859503502861	0.08	0.05421	ns	T-test	.
Ctc BSU00520	iBAQ intensities	BAR609_ctrl_t40	BAR610_stress_t20	0.03372421324116107	0.054	0.03372	*	T-test	.
Ctc BSU00520	iBAQ intensities	BAR609_ctrl_t40	BAR610_stress_t40	0.020324841165201592	0.037	0.02032	*	T-test	*
Ctc BSU00520	iBAQ intensities	BAR609_ctrl_t40	ML6_ctrl_t0	1050000000000	0.0029	0.00010	***	T-test	**
Ctc BSU00520	iBAQ intensities	BAR609_ctrl_t40	ML6_ctrl_t20	2750000	3.8e-6	2.7e-09	****	T-test	***
Ctc BSU00520	iBAQ intensities	BAR609_ctrl_t40	ML6_ctrl_t40	4270000000	3.4e-4	4.3e-06	****	T-test	***
Ctc BSU00520	iBAQ intensities	BAR609_ctrl_t40	ML6_stress_t0	58300000000	0.0021	5.8e-05	****	T-test	**
Ctc BSU00520	iBAQ intensities	BAR609_ctrl_t40	ML6_stress_t20	1180000000000	0.003	0.00012	***	T-test	**
Ctc BSU00520	iBAQ intensities	BAR609_ctrl_t40	ML6_stress_t40	26100000000	0.0013	2.6e-05	****	T-test	**
Ctc BSU00520	iBAQ intensities	BAR609_ctrl_t40	Wt_ctrl_t0	4590000000	1.1e-4	4.6e-07	****	T-test	***
Ctc BSU00520	iBAQ intensities	BAR609_ctrl_t40	Wt_ctrl_t20	13000000000	1.5e-4	1.3e-06	****	T-test	***
Ctc BSU00520	iBAQ intensities	BAR609_ctrl_t40	Wt_ctrl_t40	18600000000	0.0002	1.9e-06	****	T-test	***
Ctc BSU00520	iBAQ intensities	BAR609_ctrl_t40	Wt_stress_t0	781000000	1.3e-4	7.8e-07	****	T-test	***
Ctc BSU00520	iBAQ intensities	BAR609_ctrl_t40	Wt_stress_t20	0.0020576842838711043	0.01	0.00206	**	T-test	**
Ctc BSU00520	iBAQ intensities	BAR609_ctrl_t40	Wt_stress_t40	0.15888629461245593	0.2	0.15889	ns	T-test
Ctc BSU00520	iBAQ intensities	BAR609_stress_t0	BAR609_stress_t20	0.06894218969558409	0.095	0.06894	ns	T-test	.
Ctc BSU00520	iBAQ intensities	BAR609_stress_t0	BAR609_stress_t40	0.0021488908148499853	0.01	0.00215	**	T-test	**
Ctc BSU00520	iBAQ intensities	BAR609_stress_t0	BAR610_ctrl_t0	0.11613576427206228	0.15	0.11614	ns	T-test
Ctc BSU00520	iBAQ intensities	BAR609_stress_t0	BAR610_ctrl_t20	0.2539024284434594	0.3	0.25390	ns	T-test
Ctc BSU00520	iBAQ intensities	BAR609_stress_t0	BAR610_ctrl_t40	0.23053381264338527	0.28	0.23053	ns	T-test
Ctc BSU00520	iBAQ intensities	BAR609_stress_t0	BAR610_stress_t0	0.011234886428072783	0.025	0.01123	*	T-test	*
Ctc BSU00520	iBAQ intensities	BAR609_stress_t0	BAR610_stress_t20	0.03827311735982262	0.06	0.03827	*	T-test	.
Ctc BSU00520	iBAQ intensities	BAR609_stress_t0	BAR610_stress_t40	0.021202881167033647	0.038	0.02120	*	T-test	*
Ctc BSU00520	iBAQ intensities	BAR609_stress_t0	ML6_ctrl_t0	670000000000	0.0068	0.00067	***	T-test	**
Ctc BSU00520	iBAQ intensities	BAR609_stress_t0	ML6_ctrl_t20	542000000000	0.002	5.4e-05	****	T-test	**
Ctc BSU00520	iBAQ intensities	BAR609_stress_t0	ML6_ctrl_t40	4460000000000	0.0064	0.00045	***	T-test	**
Ctc BSU00520	iBAQ intensities	BAR609_stress_t0	ML6_stress_t0	626000000000	0.0068	0.00063	***	T-test	**
Ctc BSU00520	iBAQ intensities	BAR609_stress_t0	ML6_stress_t20	681000000000	0.0068	0.00068	***	T-test	**
Ctc BSU00520	iBAQ intensities	BAR609_stress_t0	ML6_stress_t40	577000000000	0.0068	0.00058	***	T-test	**
Ctc BSU00520	iBAQ intensities	BAR609_stress_t0	Wt_ctrl_t0	153000000000	0.0036	0.00015	***	T-test	**
Ctc BSU00520	iBAQ intensities	BAR609_stress_t0	Wt_ctrl_t20	4450000000000	0.0064	0.00044	***	T-test	**
Ctc BSU00520	iBAQ intensities	BAR609_stress_t0	Wt_ctrl_t40	2200000000000	0.0044	0.00022	***	T-test	**
Ctc BSU00520	iBAQ intensities	BAR609_stress_t0	Wt_stress_t0	1020000000000	0.0029	0.00010	***	T-test	**
Ctc BSU00520	iBAQ intensities	BAR609_stress_t0	Wt_stress_t20	798000000000	0.0072	0.00080	***	T-test	**
Ctc BSU00520	iBAQ intensities	BAR609_stress_t0	Wt_stress_t40	0.03902511641719392	0.061	0.03903	*	T-test	.
Ctc BSU00520	iBAQ intensities	BAR609_stress_t20	BAR609_stress_t40	0.00243480956786055	0.011	0.00243	**	T-test	*
Ctc BSU00520	iBAQ intensities	BAR609_stress_t20	BAR610_ctrl_t0	0.036052497516390725	0.057	0.03605	*	T-test	.
Ctc BSU00520	iBAQ intensities	BAR609_stress_t20	BAR610_ctrl_t20	0.033007734178299525	0.053	0.03301	*	T-test	.
Ctc BSU00520	iBAQ intensities	BAR609_stress_t20	BAR610_ctrl_t40	0.05979956258900255	0.087	0.05980	ns	T-test	.
Ctc BSU00520	iBAQ intensities	BAR609_stress_t20	BAR610_stress_t0	0.036492553825501595	0.057	0.03649	*	T-test	.
Ctc BSU00520	iBAQ intensities	BAR609_stress_t20	BAR610_stress_t20	0.8351359763169326	0.85	0.83514	ns	T-test
Ctc BSU00520	iBAQ intensities	BAR609_stress_t20	BAR610_stress_t40	0.027518896615304166	0.046	0.02752	*	T-test	*
Ctc BSU00520	iBAQ intensities	BAR609_stress_t20	ML6_ctrl_t0	0.008722914601860978	0.021	0.00872	**	T-test	*
Ctc BSU00520	iBAQ intensities	BAR609_stress_t20	ML6_ctrl_t20	0.008494097032805816	0.021	0.00849	**	T-test	*
Ctc BSU00520	iBAQ intensities	BAR609_stress_t20	ML6_ctrl_t40	0.008744453706248548	0.021	0.00874	**	T-test	*
Ctc BSU00520	iBAQ intensities	BAR609_stress_t20	ML6_stress_t0	0.008726638594489484	0.021	0.00873	**	T-test	*
Ctc BSU00520	iBAQ intensities	BAR609_stress_t20	ML6_stress_t20	0.008748582261824494	0.021	0.00875	**	T-test	*
Ctc BSU00520	iBAQ intensities	BAR609_stress_t20	ML6_stress_t40	0.008820847498462967	0.022	0.00882	**	T-test	*
Ctc BSU00520	iBAQ intensities	BAR609_stress_t20	Wt_ctrl_t0	0.009045965937453014	0.022	0.00905	**	T-test	*
Ctc BSU00520	iBAQ intensities	BAR609_stress_t20	Wt_ctrl_t20	0.010835046751190501	0.024	0.01084	*	T-test	*
Ctc BSU00520	iBAQ intensities	BAR609_stress_t20	Wt_ctrl_t40	0.012150810517168998	0.026	0.01215	*	T-test	*
Ctc BSU00520	iBAQ intensities	BAR609_stress_t20	Wt_stress_t0	0.00892678416573041	0.022	0.00893	**	T-test	*
Ctc BSU00520	iBAQ intensities	BAR609_stress_t20	Wt_stress_t20	0.026285629243437972	0.044	0.02629	*	T-test	*
Ctc BSU00520	iBAQ intensities	BAR609_stress_t20	Wt_stress_t40	0.03636869387861864	0.057	0.03637	*	T-test	.
Ctc BSU00520	iBAQ intensities	BAR609_stress_t40	BAR610_ctrl_t0	0.0012620798132694138	0.0079	0.00126	**	T-test	**
Ctc BSU00520	iBAQ intensities	BAR609_stress_t40	BAR610_ctrl_t20	936000000000	0.0076	0.00094	***	T-test	**
Ctc BSU00520	iBAQ intensities	BAR609_stress_t40	BAR610_ctrl_t40	0.002104560965570383	0.01	0.00210	**	T-test	**
Ctc BSU00520	iBAQ intensities	BAR609_stress_t40	BAR610_stress_t0	0.0015599601433302357	0.009	0.00156	**	T-test	**
Ctc BSU00520	iBAQ intensities	BAR609_stress_t40	BAR610_stress_t20	0.0022570942393938544	0.01	0.00226	**	T-test	**
Ctc BSU00520	iBAQ intensities	BAR609_stress_t40	BAR610_stress_t40	0.2848946186881482	0.33	0.28489	ns	T-test
Ctc BSU00520	iBAQ intensities	BAR609_stress_t40	ML6_ctrl_t0	675000000000	0.0068	0.00068	***	T-test	**
Ctc BSU00520	iBAQ intensities	BAR609_stress_t40	ML6_ctrl_t20	660000000000	0.0068	0.00066	***	T-test	**
Ctc BSU00520	iBAQ intensities	BAR609_stress_t40	ML6_ctrl_t40	676000000000	0.0068	0.00068	***	T-test	**
Ctc BSU00520	iBAQ intensities	BAR609_stress_t40	ML6_stress_t0	675000000000	0.0068	0.00068	***	T-test	**
Ctc BSU00520	iBAQ intensities	BAR609_stress_t40	ML6_stress_t20	677000000000	0.0068	0.00068	***	T-test	**
Ctc BSU00520	iBAQ intensities	BAR609_stress_t40	ML6_stress_t40	681000000000	0.0068	0.00068	***	T-test	**
Ctc BSU00520	iBAQ intensities	BAR609_stress_t40	Wt_ctrl_t0	693000000000	0.0068	0.00069	***	T-test	**
Ctc BSU00520	iBAQ intensities	BAR609_stress_t40	Wt_ctrl_t20	796000000000	0.0072	0.00080	***	T-test	**
Ctc BSU00520	iBAQ intensities	BAR609_stress_t40	Wt_ctrl_t40	862000000000	0.0075	0.00086	***	T-test	**
Ctc BSU00520	iBAQ intensities	BAR609_stress_t40	Wt_stress_t0	686000000000	0.0068	0.00069	***	T-test	**
Ctc BSU00520	iBAQ intensities	BAR609_stress_t40	Wt_stress_t20	0.0013766205652837858	0.0081	0.00138	**	T-test	**
Ctc BSU00520	iBAQ intensities	BAR609_stress_t40	Wt_stress_t40	0.0014361613398002826	0.0084	0.00144	**	T-test	**
Ctc BSU00520	iBAQ intensities	BAR610_ctrl_t0	BAR610_ctrl_t20	0.8559700936078707	0.87	0.85597	ns	T-test
Ctc BSU00520	iBAQ intensities	BAR610_ctrl_t0	BAR610_ctrl_t40	0.25739282176440925	0.3	0.25739	ns	T-test
Ctc BSU00520	iBAQ intensities	BAR610_ctrl_t0	BAR610_stress_t0	0.43146542144452094	0.47	0.43147	ns	T-test
Ctc BSU00520	iBAQ intensities	BAR610_ctrl_t0	BAR610_stress_t20	0.014385332061844646	0.029	0.01439	*	T-test	*
Ctc BSU00520	iBAQ intensities	BAR610_ctrl_t0	BAR610_stress_t40	0.015428673358320256	0.031	0.01543	*	T-test	*
Ctc BSU00520	iBAQ intensities	BAR610_ctrl_t0	ML6_ctrl_t0	0.0033608488368091303	0.013	0.00336	**	T-test	*
Ctc BSU00520	iBAQ intensities	BAR610_ctrl_t0	ML6_ctrl_t20	0.002143305866967072	0.01	0.00214	**	T-test	**
Ctc BSU00520	iBAQ intensities	BAR610_ctrl_t0	ML6_ctrl_t40	0.003160489068471703	0.012	0.00316	**	T-test	*
Ctc BSU00520	iBAQ intensities	BAR610_ctrl_t0	ML6_stress_t0	0.0033275433595275294	0.013	0.00333	**	T-test	*
Ctc BSU00520	iBAQ intensities	BAR610_ctrl_t0	ML6_stress_t20	0.0033846245116323694	0.013	0.00338	**	T-test	*
Ctc BSU00520	iBAQ intensities	BAR610_ctrl_t0	ML6_stress_t40	0.00333729528987416	0.013	0.00334	**	T-test	*
Ctc BSU00520	iBAQ intensities	BAR610_ctrl_t0	Wt_ctrl_t0	0.002776444538686416	0.012	0.00278	**	T-test	*
Ctc BSU00520	iBAQ intensities	BAR610_ctrl_t0	Wt_ctrl_t20	0.004422498053366369	0.015	0.00442	**	T-test	*
Ctc BSU00520	iBAQ intensities	BAR610_ctrl_t0	Wt_ctrl_t40	0.004811811067678713	0.016	0.00481	**	T-test	*
Ctc BSU00520	iBAQ intensities	BAR610_ctrl_t0	Wt_stress_t0	0.002524602423251978	0.011	0.00252	**	T-test	*
Ctc BSU00520	iBAQ intensities	BAR610_ctrl_t0	Wt_stress_t20	0.04472914798592559	0.067	0.04473	*	T-test	.
Ctc BSU00520	iBAQ intensities	BAR610_ctrl_t0	Wt_stress_t40	0.6909701202574723	0.72	0.69097	ns	T-test
Ctc BSU00520	iBAQ intensities	BAR610_ctrl_t20	BAR610_ctrl_t40	0.46889574562962877	0.51	0.46890	ns	T-test
Ctc BSU00520	iBAQ intensities	BAR610_ctrl_t20	BAR610_stress_t0	0.43116845942969295	0.47	0.43117	ns	T-test
Ctc BSU00520	iBAQ intensities	BAR610_ctrl_t20	BAR610_stress_t20	0.012974401446233536	0.027	0.01297	*	T-test	*
Ctc BSU00520	iBAQ intensities	BAR610_ctrl_t20	BAR610_stress_t40	0.01336247645058077	0.028	0.01336	*	T-test	*
Ctc BSU00520	iBAQ intensities	BAR610_ctrl_t20	ML6_ctrl_t0	0.006016770230897886	0.017	0.00602	**	T-test	*
Ctc BSU00520	iBAQ intensities	BAR610_ctrl_t20	ML6_ctrl_t20	0.004997551184668336	0.016	0.00500	**	T-test	*
Ctc BSU00520	iBAQ intensities	BAR610_ctrl_t20	ML6_ctrl_t40	0.005904825965324734	0.017	0.00590	**	T-test	*
Ctc BSU00520	iBAQ intensities	BAR610_ctrl_t20	ML6_stress_t0	0.005998652865289623	0.017	0.00600	**	T-test	*
Ctc BSU00520	iBAQ intensities	BAR610_ctrl_t20	ML6_stress_t20	0.0060507108671550005	0.017	0.00605	**	T-test	*
Ctc BSU00520	iBAQ intensities	BAR610_ctrl_t20	ML6_stress_t40	0.006074908545475602	0.017	0.00607	**	T-test	*
Ctc BSU00520	iBAQ intensities	BAR610_ctrl_t20	Wt_ctrl_t0	0.005859623793952174	0.017	0.00586	**	T-test	*
Ctc BSU00520	iBAQ intensities	BAR610_ctrl_t20	Wt_ctrl_t20	0.008460886586039369	0.021	0.00846	**	T-test	*
Ctc BSU00520	iBAQ intensities	BAR610_ctrl_t20	Wt_ctrl_t40	0.010064381453791309	0.023	0.01006	*	T-test	*
Ctc BSU00520	iBAQ intensities	BAR610_ctrl_t20	Wt_stress_t0	0.005585725350471515	0.017	0.00559	**	T-test	*
Ctc BSU00520	iBAQ intensities	BAR610_ctrl_t20	Wt_stress_t20	0.08021359269103535	0.11	0.08021	ns	T-test
Ctc BSU00520	iBAQ intensities	BAR610_ctrl_t20	Wt_stress_t40	0.6150918573229465	0.65	0.61509	ns	T-test
Ctc BSU00520	iBAQ intensities	BAR610_ctrl_t40	BAR610_stress_t0	0.02706948214329014	0.045	0.02707	*	T-test	*
Ctc BSU00520	iBAQ intensities	BAR610_ctrl_t40	BAR610_stress_t20	0.033801978716825304	0.054	0.03380	*	T-test	.
Ctc BSU00520	iBAQ intensities	BAR610_ctrl_t40	BAR610_stress_t40	0.020435188216585895	0.037	0.02044	*	T-test	*
Ctc BSU00520	iBAQ intensities	BAR610_ctrl_t40	ML6_ctrl_t0	403000000000	0.0062	0.00040	***	T-test	**
Ctc BSU00520	iBAQ intensities	BAR610_ctrl_t40	ML6_ctrl_t20	3850000000	3.4e-4	3.8e-06	****	T-test	***
Ctc BSU00520	iBAQ intensities	BAR610_ctrl_t40	ML6_ctrl_t40	180000000000	0.004	0.00018	***	T-test	**
Ctc BSU00520	iBAQ intensities	BAR610_ctrl_t40	ML6_stress_t0	352000000000	0.0056	0.00035	***	T-test	**
Ctc BSU00520	iBAQ intensities	BAR610_ctrl_t40	ML6_stress_t20	4150000000000	0.0062	0.00041	***	T-test	**
Ctc BSU00520	iBAQ intensities	BAR610_ctrl_t40	ML6_stress_t40	295000000000	0.0049	0.00030	***	T-test	**
Ctc BSU00520	iBAQ intensities	BAR610_ctrl_t40	Wt_ctrl_t0	262000000000	0.0013	2.6e-05	****	T-test	**
Ctc BSU00520	iBAQ intensities	BAR610_ctrl_t40	Wt_ctrl_t20	136000000000	0.0033	0.00014	***	T-test	**
Ctc BSU00520	iBAQ intensities	BAR610_ctrl_t40	Wt_ctrl_t40	38900000000	0.0017	3.9e-05	****	T-test	**
Ctc BSU00520	iBAQ intensities	BAR610_ctrl_t40	Wt_stress_t0	14700000000	8.3e-4	1.5e-05	****	T-test	***
Ctc BSU00520	iBAQ intensities	BAR610_ctrl_t40	Wt_stress_t20	683000000000	0.0068	0.00068	***	T-test	**
Ctc BSU00520	iBAQ intensities	BAR610_ctrl_t40	Wt_stress_t40	0.09652285983431987	0.13	0.09652	ns	T-test
Ctc BSU00520	iBAQ intensities	BAR610_stress_t0	BAR610_stress_t20	0.01742689905474207	0.034	0.01743	*	T-test	*
Ctc BSU00520	iBAQ intensities	BAR610_stress_t0	BAR610_stress_t40	0.016599134119047745	0.033	0.01660	*	T-test	*
Ctc BSU00520	iBAQ intensities	BAR610_stress_t0	ML6_ctrl_t0	0.0013025655346215203	0.008	0.00130	**	T-test	**
Ctc BSU00520	iBAQ intensities	BAR610_stress_t0	ML6_ctrl_t20	2420000000000	0.0045	0.00024	***	T-test	**
Ctc BSU00520	iBAQ intensities	BAR610_stress_t0	ML6_ctrl_t40	999000000000	0.0079	0.00100	***	T-test	**
Ctc BSU00520	iBAQ intensities	BAR610_stress_t0	ML6_stress_t0	0.0012472389322600345	0.0079	0.00125	**	T-test	**
Ctc BSU00520	iBAQ intensities	BAR610_stress_t0	ML6_stress_t20	0.0013205392077061317	0.008	0.00132	**	T-test	**
Ctc BSU00520	iBAQ intensities	BAR610_stress_t0	ML6_stress_t40	0.0011930576141585708	0.0079	0.00119	**	T-test	**
Ctc BSU00520	iBAQ intensities	BAR610_stress_t0	Wt_ctrl_t0	505000000000	0.0068	0.00050	***	T-test	**
Ctc BSU00520	iBAQ intensities	BAR610_stress_t0	Wt_ctrl_t20	0.0012284016557904307	0.0079	0.00123	**	T-test	**
Ctc BSU00520	iBAQ intensities	BAR610_stress_t0	Wt_ctrl_t40	896000000000	0.0075	0.00090	***	T-test	**
Ctc BSU00520	iBAQ intensities	BAR610_stress_t0	Wt_stress_t0	377000000000	0.0059	0.00038	***	T-test	**
Ctc BSU00520	iBAQ intensities	BAR610_stress_t0	Wt_stress_t20	0.020477605623025415	0.037	0.02048	*	T-test	*
Ctc BSU00520	iBAQ intensities	BAR610_stress_t0	Wt_stress_t40	0.638660496413217	0.67	0.63866	ns	T-test
Ctc BSU00520	iBAQ intensities	BAR610_stress_t20	BAR610_stress_t40	0.02936654432592457	0.048	0.02937	*	T-test	*
Ctc BSU00520	iBAQ intensities	BAR610_stress_t20	ML6_ctrl_t0	0.004653299767405775	0.015	0.00465	**	T-test	*
Ctc BSU00520	iBAQ intensities	BAR610_stress_t20	ML6_ctrl_t20	0.0042267893349058954	0.015	0.00423	**	T-test	*
Ctc BSU00520	iBAQ intensities	BAR610_stress_t20	ML6_ctrl_t40	0.0046140379980943586	0.015	0.00461	**	T-test	*
Ctc BSU00520	iBAQ intensities	BAR610_stress_t20	ML6_stress_t0	0.004647059138919953	0.015	0.00465	**	T-test	*
Ctc BSU00520	iBAQ intensities	BAR610_stress_t20	ML6_stress_t20	0.004669006005211709	0.015	0.00467	**	T-test	*
Ctc BSU00520	iBAQ intensities	BAR610_stress_t20	ML6_stress_t40	0.004686650824740884	0.015	0.00469	**	T-test	*
Ctc BSU00520	iBAQ intensities	BAR610_stress_t20	Wt_ctrl_t0	0.004623819097720467	0.015	0.00462	**	T-test	*
Ctc BSU00520	iBAQ intensities	BAR610_stress_t20	Wt_ctrl_t20	0.005705874225258236	0.017	0.00571	**	T-test	*
Ctc BSU00520	iBAQ intensities	BAR610_stress_t20	Wt_ctrl_t40	0.006247951874148652	0.017	0.00625	**	T-test	*
Ctc BSU00520	iBAQ intensities	BAR610_stress_t20	Wt_stress_t0	0.0045030261774272546	0.015	0.00450	**	T-test	*
Ctc BSU00520	iBAQ intensities	BAR610_stress_t20	Wt_stress_t20	0.01309997160732269	0.027	0.01310	*	T-test	*
Ctc BSU00520	iBAQ intensities	BAR610_stress_t20	Wt_stress_t40	0.015776076932203568	0.031	0.01578	*	T-test	*
Ctc BSU00520	iBAQ intensities	BAR610_stress_t40	ML6_ctrl_t0	0.00814464923103245	0.021	0.00814	**	T-test	*
Ctc BSU00520	iBAQ intensities	BAR610_stress_t40	ML6_ctrl_t20	0.00809796738322547	0.021	0.00810	**	T-test	*
Ctc BSU00520	iBAQ intensities	BAR610_stress_t40	ML6_ctrl_t40	0.0081701418095147	0.021	0.00817	**	T-test	*
Ctc BSU00520	iBAQ intensities	BAR610_stress_t40	ML6_stress_t0	0.008148917774743221	0.021	0.00815	**	T-test	*
Ctc BSU00520	iBAQ intensities	BAR610_stress_t40	ML6_stress_t20	0.008158606896927828	0.021	0.00816	**	T-test	*
Ctc BSU00520	iBAQ intensities	BAR610_stress_t40	ML6_stress_t40	0.008204684188707123	0.021	0.00820	**	T-test	*
Ctc BSU00520	iBAQ intensities	BAR610_stress_t40	Wt_ctrl_t0	0.008375892430978905	0.021	0.00838	**	T-test	*
Ctc BSU00520	iBAQ intensities	BAR610_stress_t40	Wt_ctrl_t20	0.009273023473675998	0.022	0.00927	**	T-test	*
Ctc BSU00520	iBAQ intensities	BAR610_stress_t40	Wt_ctrl_t40	0.009920145624500186	0.023	0.00992	**	T-test	*
Ctc BSU00520	iBAQ intensities	BAR610_stress_t40	Wt_stress_t0	0.008325443987491186	0.021	0.00833	**	T-test	*
Ctc BSU00520	iBAQ intensities	BAR610_stress_t40	Wt_stress_t20	0.014609261223288695	0.03	0.01461	*	T-test	*
Ctc BSU00520	iBAQ intensities	BAR610_stress_t40	Wt_stress_t40	0.016180026415837438	0.032	0.01618	*	T-test	*
Ctc BSU00520	iBAQ intensities	ML6_ctrl_t0	ML6_ctrl_t20	0.24505158175187966	0.29	0.24505	ns	T-test
Ctc BSU00520	iBAQ intensities	ML6_ctrl_t0	ML6_ctrl_t40	0.27013089026404424	0.32	0.27013	ns	T-test
Ctc BSU00520	iBAQ intensities	ML6_ctrl_t0	ML6_stress_t0	0.6413055395223661	0.67	0.64131	ns	T-test
Ctc BSU00520	iBAQ intensities	ML6_ctrl_t0	ML6_stress_t20	0.12966536246149218	0.16	0.12967	ns	T-test
Ctc BSU00520	iBAQ intensities	ML6_ctrl_t0	ML6_stress_t40	0.07695466226831754	0.1	0.07695	ns	T-test	.
Ctc BSU00520	iBAQ intensities	ML6_ctrl_t0	Wt_ctrl_t0	0.03916414655907265	0.061	0.03916	*	T-test	.
Ctc BSU00520	iBAQ intensities	ML6_ctrl_t0	Wt_ctrl_t20	0.0016949263773637913	0.0095	0.00169	**	T-test	**
Ctc BSU00520	iBAQ intensities	ML6_ctrl_t0	Wt_ctrl_t40	0.001955064306658442	0.01	0.00196	**	T-test	**
Ctc BSU00520	iBAQ intensities	ML6_ctrl_t0	Wt_stress_t0	0.05573575788512231	0.081	0.05574	ns	T-test	.
Ctc BSU00520	iBAQ intensities	ML6_ctrl_t0	Wt_stress_t20	963000000000	0.0077	0.00096	***	T-test	**
Ctc BSU00520	iBAQ intensities	ML6_ctrl_t0	Wt_stress_t40	0.0021573522612483927	0.01	0.00216	**	T-test	**
Ctc BSU00520	iBAQ intensities	ML6_ctrl_t20	ML6_ctrl_t40	0.5147835360935029	0.55	0.51478	ns	T-test
Ctc BSU00520	iBAQ intensities	ML6_ctrl_t20	ML6_stress_t0	0.27805164993390236	0.32	0.27805	ns	T-test
Ctc BSU00520	iBAQ intensities	ML6_ctrl_t20	ML6_stress_t20	0.294149369687831	0.34	0.29415	ns	T-test
Ctc BSU00520	iBAQ intensities	ML6_ctrl_t20	ML6_stress_t40	0.6305893555752452	0.66	0.63059	ns	T-test
Ctc BSU00520	iBAQ intensities	ML6_ctrl_t20	Wt_ctrl_t0	0.09635048567951908	0.13	0.09635	ns	T-test
Ctc BSU00520	iBAQ intensities	ML6_ctrl_t20	Wt_ctrl_t20	78500000000	0.0024	7.9e-05	****	T-test	**
Ctc BSU00520	iBAQ intensities	ML6_ctrl_t20	Wt_ctrl_t40	151000000000	8.3e-4	1.5e-05	****	T-test	***
Ctc BSU00520	iBAQ intensities	ML6_ctrl_t20	Wt_stress_t0	0.14113805701536614	0.18	0.14114	ns	T-test
Ctc BSU00520	iBAQ intensities	ML6_ctrl_t20	Wt_stress_t20	34700000000	0.0016	3.5e-05	****	T-test	**
Ctc BSU00520	iBAQ intensities	ML6_ctrl_t20	Wt_stress_t40	916000000000	0.0076	0.00092	***	T-test	**
Ctc BSU00520	iBAQ intensities	ML6_ctrl_t40	ML6_stress_t0	0.3408777012497845	0.38	0.34088	ns	T-test
Ctc BSU00520	iBAQ intensities	ML6_ctrl_t40	ML6_stress_t20	0.38037589382179493	0.42	0.38038	ns	T-test
Ctc BSU00520	iBAQ intensities	ML6_ctrl_t40	ML6_stress_t40	0.6734422872543279	0.7	0.67344	ns	T-test
Ctc BSU00520	iBAQ intensities	ML6_ctrl_t40	Wt_ctrl_t0	0.03658862542464981	0.058	0.03659	*	T-test	.
Ctc BSU00520	iBAQ intensities	ML6_ctrl_t40	Wt_ctrl_t20	1280000000000	0.0032	0.00013	***	T-test	**
Ctc BSU00520	iBAQ intensities	ML6_ctrl_t40	Wt_ctrl_t40	4640000000000	0.0065	0.00046	***	T-test	**
Ctc BSU00520	iBAQ intensities	ML6_ctrl_t40	Wt_stress_t0	0.06103632847884544	0.088	0.06104	ns	T-test	.
Ctc BSU00520	iBAQ intensities	ML6_ctrl_t40	Wt_stress_t20	548000000000	0.0068	0.00055	***	T-test	**
Ctc BSU00520	iBAQ intensities	ML6_ctrl_t40	Wt_stress_t40	0.0018985418213470356	0.0099	0.00190	**	T-test	**
Ctc BSU00520	iBAQ intensities	ML6_stress_t0	ML6_stress_t20	0.7835325464569814	0.81	0.78353	ns	T-test
Ctc BSU00520	iBAQ intensities	ML6_stress_t0	ML6_stress_t40	0.09158118191579549	0.12	0.09158	ns	T-test
Ctc BSU00520	iBAQ intensities	ML6_stress_t0	Wt_ctrl_t0	0.03699223256106304	0.058	0.03699	*	T-test	.
Ctc BSU00520	iBAQ intensities	ML6_stress_t0	Wt_ctrl_t20	89200000000	0.0075	0.00089	***	T-test	**
Ctc BSU00520	iBAQ intensities	ML6_stress_t0	Wt_ctrl_t40	0.0014996976890410956	0.0087	0.00150	**	T-test	**
Ctc BSU00520	iBAQ intensities	ML6_stress_t0	Wt_stress_t0	0.05490379447529226	0.08	0.05490	ns	T-test	.
Ctc BSU00520	iBAQ intensities	ML6_stress_t0	Wt_stress_t20	877000000000	0.0075	0.00088	***	T-test	**
Ctc BSU00520	iBAQ intensities	ML6_stress_t0	Wt_stress_t40	0.002112966198102323	0.01	0.00211	**	T-test	**
Ctc BSU00520	iBAQ intensities	ML6_stress_t20	ML6_stress_t40	0.12208702266463575	0.15	0.12209	ns	T-test
Ctc BSU00520	iBAQ intensities	ML6_stress_t20	Wt_ctrl_t0	0.04322786623274837	0.066	0.04323	*	T-test	.
Ctc BSU00520	iBAQ intensities	ML6_stress_t20	Wt_ctrl_t20	0.001981796839024356	0.01	0.00198	**	T-test	**
Ctc BSU00520	iBAQ intensities	ML6_stress_t20	Wt_ctrl_t40	0.002094908068156254	0.01	0.00209	**	T-test	**
Ctc BSU00520	iBAQ intensities	ML6_stress_t20	Wt_stress_t0	0.06115509040524547	0.088	0.06116	ns	T-test	.
Ctc BSU00520	iBAQ intensities	ML6_stress_t20	Wt_stress_t20	986000000000	0.0078	0.00099	***	T-test	**
Ctc BSU00520	iBAQ intensities	ML6_stress_t20	Wt_stress_t40	0.0021774392340807463	0.01	0.00218	**	T-test	**
Ctc BSU00520	iBAQ intensities	ML6_stress_t40	Wt_ctrl_t0	0.05125123116601475	0.076	0.05125	ns	T-test	.
Ctc BSU00520	iBAQ intensities	ML6_stress_t40	Wt_ctrl_t20	459000000000	0.0065	0.00046	***	T-test	**
Ctc BSU00520	iBAQ intensities	ML6_stress_t40	Wt_ctrl_t40	0.0011140630764686521	0.0079	0.00111	**	T-test	**
Ctc BSU00520	iBAQ intensities	ML6_stress_t40	Wt_stress_t0	0.07967172828645909	0.11	0.07967	ns	T-test
Ctc BSU00520	iBAQ intensities	ML6_stress_t40	Wt_stress_t20	784000000000	0.0071	0.00078	***	T-test	**
Ctc BSU00520	iBAQ intensities	ML6_stress_t40	Wt_stress_t40	0.00208733553063245	0.01	0.00209	**	T-test	**
Ctc BSU00520	iBAQ intensities	Wt_ctrl_t0	Wt_ctrl_t20	0.0014279062313283428	0.0084	0.00143	**	T-test	**
Ctc BSU00520	iBAQ intensities	Wt_ctrl_t0	Wt_ctrl_t40	2170000000000	0.0044	0.00022	***	T-test	**
Ctc BSU00520	iBAQ intensities	Wt_ctrl_t0	Wt_stress_t0	0.8675933346191154	0.88	0.86759	ns	T-test
Ctc BSU00520	iBAQ intensities	Wt_ctrl_t0	Wt_stress_t20	1440000000000	0.0034	0.00014	***	T-test	**
Ctc BSU00520	iBAQ intensities	Wt_ctrl_t0	Wt_stress_t40	0.0013862699095228644	0.0082	0.00139	**	T-test	**
Ctc BSU00520	iBAQ intensities	Wt_ctrl_t20	Wt_ctrl_t40	0.0052556550361013785	0.017	0.00526	**	T-test	*
Ctc BSU00520	iBAQ intensities	Wt_ctrl_t20	Wt_stress_t0	0.00239511869503685	0.011	0.00240	**	T-test	*
Ctc BSU00520	iBAQ intensities	Wt_ctrl_t20	Wt_stress_t20	618000000000	0.0068	0.00062	***	T-test	**
Ctc BSU00520	iBAQ intensities	Wt_ctrl_t20	Wt_stress_t40	0.0025604063718293072	0.011	0.00256	**	T-test	*
Ctc BSU00520	iBAQ intensities	Wt_ctrl_t40	Wt_stress_t0	2490000000000	0.0045	0.00025	***	T-test	**
Ctc BSU00520	iBAQ intensities	Wt_ctrl_t40	Wt_stress_t20	341000000000	0.0055	0.00034	***	T-test	**
Ctc BSU00520	iBAQ intensities	Wt_ctrl_t40	Wt_stress_t40	0.0024385863652172587	0.011	0.00244	**	T-test	*
Ctc BSU00520	iBAQ intensities	Wt_stress_t0	Wt_stress_t20	9120000000	0.0027	9.1e-05	****	T-test	**
Ctc BSU00520	iBAQ intensities	Wt_stress_t0	Wt_stress_t40	0.00117618747803322	0.0079	0.00118	**	T-test	**
Ctc BSU00520	iBAQ intensities	Wt_stress_t20	Wt_stress_t40	0.031055754802306216	0.05	0.03106	*	T-test	*
ComC BSU28070	iBAQ intensities	BAR609_ctrl_t0	BAR609_ctrl_t20	0.10594276028369438	0.14	0.10594	ns	T-test
ComC BSU28070	iBAQ intensities	BAR609_ctrl_t0	BAR609_ctrl_t40	0.006698285095008988	0.018	0.00670	**	T-test	*
ComC BSU28070	iBAQ intensities	BAR609_ctrl_t0	BAR609_stress_t0	0.4072843799711829	0.45	0.40728	ns	T-test
ComC BSU28070	iBAQ intensities	BAR609_ctrl_t0	BAR609_stress_t20	0.14872977328180365	0.18	0.14873	ns	T-test
ComC BSU28070	iBAQ intensities	BAR609_ctrl_t0	BAR609_stress_t40	0.4798354999114299	0.52	0.47984	ns	T-test
ComC BSU28070	iBAQ intensities	BAR609_ctrl_t0	BAR610_ctrl_t0	0.07672343705260852	0.1	0.07672	ns	T-test	.
ComC BSU28070	iBAQ intensities	BAR609_ctrl_t0	BAR610_ctrl_t20	0.65490933293559	0.68	0.65491	ns	T-test
ComC BSU28070	iBAQ intensities	BAR609_ctrl_t0	BAR610_ctrl_t40	0.030922878318397958	0.05	0.03092	*	T-test	*
ComC BSU28070	iBAQ intensities	BAR609_ctrl_t0	BAR610_stress_t0	0.07672343705260852	0.1	0.07672	ns	T-test	.
ComC BSU28070	iBAQ intensities	BAR609_ctrl_t0	BAR610_stress_t20	0.07672343705260852	0.1	0.07672	ns	T-test	.
ComC BSU28070	iBAQ intensities	BAR609_ctrl_t0	BAR610_stress_t40	0.07672343705260852	0.1	0.07672	ns	T-test	.
ComC BSU28070	iBAQ intensities	BAR609_ctrl_t0	ML6_ctrl_t0	0.12456282334753567	0.16	0.12456	ns	T-test
ComC BSU28070	iBAQ intensities	BAR609_ctrl_t0	ML6_ctrl_t20	0.07318534020484185	0.1	0.07319	ns	T-test	.
ComC BSU28070	iBAQ intensities	BAR609_ctrl_t0	ML6_ctrl_t40	595000000000	0.0068	0.00060	***	T-test	**
ComC BSU28070	iBAQ intensities	BAR609_ctrl_t0	ML6_stress_t0	0.12733182303636076	0.16	0.12733	ns	T-test
ComC BSU28070	iBAQ intensities	BAR609_ctrl_t0	ML6_stress_t20	0.0530413819909355	0.078	0.05304	ns	T-test	.
ComC BSU28070	iBAQ intensities	BAR609_ctrl_t0	ML6_stress_t40	0.0322854862216111	0.052	0.03229	*	T-test	.
ComC BSU28070	iBAQ intensities	BAR609_ctrl_t0	Wt_ctrl_t0	0.46381833617321405	0.5	0.46382	ns	T-test
ComC BSU28070	iBAQ intensities	BAR609_ctrl_t0	Wt_ctrl_t20	0.007133462135395133	0.019	0.00713	**	T-test	*
ComC BSU28070	iBAQ intensities	BAR609_ctrl_t0	Wt_ctrl_t40	0.009942803857199466	0.023	0.00994	**	T-test	*
ComC BSU28070	iBAQ intensities	BAR609_ctrl_t0	Wt_stress_t0	0.08401785613769246	0.11	0.08402	ns	T-test
ComC BSU28070	iBAQ intensities	BAR609_ctrl_t0	Wt_stress_t20	0.022333061750923387	0.039	0.02233	*	T-test	*
ComC BSU28070	iBAQ intensities	BAR609_ctrl_t0	Wt_stress_t40	0.0048739291064071565	0.016	0.00487	**	T-test	*
ComC BSU28070	iBAQ intensities	BAR609_ctrl_t20	BAR609_ctrl_t40	0.006974393808526196	0.019	0.00697	**	T-test	*
ComC BSU28070	iBAQ intensities	BAR609_ctrl_t20	BAR609_stress_t0	0.09159372300460401	0.12	0.09159	ns	T-test
ComC BSU28070	iBAQ intensities	BAR609_ctrl_t20	BAR609_stress_t20	0.20098932841348896	0.24	0.20099	ns	T-test
ComC BSU28070	iBAQ intensities	BAR609_ctrl_t20	BAR609_stress_t40	0.0689509926245283	0.095	0.06895	ns	T-test	.
ComC BSU28070	iBAQ intensities	BAR609_ctrl_t20	BAR610_ctrl_t0	0.06312008283563189	0.089	0.06312	ns	T-test	.
ComC BSU28070	iBAQ intensities	BAR609_ctrl_t20	BAR610_ctrl_t20	0.1286588782515538	0.16	0.12866	ns	T-test
ComC BSU28070	iBAQ intensities	BAR609_ctrl_t20	BAR610_ctrl_t40	0.45159268075795445	0.49	0.45159	ns	T-test
ComC BSU28070	iBAQ intensities	BAR609_ctrl_t20	BAR610_stress_t0	0.06312008283563189	0.089	0.06312	ns	T-test	.
ComC BSU28070	iBAQ intensities	BAR609_ctrl_t20	BAR610_stress_t20	0.06312008283563189	0.089	0.06312	ns	T-test	.
ComC BSU28070	iBAQ intensities	BAR609_ctrl_t20	BAR610_stress_t40	0.06312008283563189	0.089	0.06312	ns	T-test	.
ComC BSU28070	iBAQ intensities	BAR609_ctrl_t20	ML6_ctrl_t0	0.06445458993675493	0.091	0.06445	ns	T-test	.
ComC BSU28070	iBAQ intensities	BAR609_ctrl_t20	ML6_ctrl_t20	0.5878297738326245	0.62	0.58783	ns	T-test
ComC BSU28070	iBAQ intensities	BAR609_ctrl_t20	ML6_ctrl_t40	0.020779596500228672	0.037	0.02078	*	T-test	*
ComC BSU28070	iBAQ intensities	BAR609_ctrl_t20	ML6_stress_t0	0.07100105797820702	0.098	0.07100	ns	T-test	.
ComC BSU28070	iBAQ intensities	BAR609_ctrl_t20	ML6_stress_t20	0.2985775745104087	0.34	0.29858	ns	T-test
ComC BSU28070	iBAQ intensities	BAR609_ctrl_t20	ML6_stress_t40	0.39763006113992466	0.44	0.39763	ns	T-test
ComC BSU28070	iBAQ intensities	BAR609_ctrl_t20	Wt_ctrl_t0	0.14486093593736155	0.18	0.14486	ns	T-test
ComC BSU28070	iBAQ intensities	BAR609_ctrl_t20	Wt_ctrl_t20	0.10742689479897441	0.14	0.10743	ns	T-test
ComC BSU28070	iBAQ intensities	BAR609_ctrl_t20	Wt_ctrl_t40	0.012125080782928253	0.026	0.01213	*	T-test	*
ComC BSU28070	iBAQ intensities	BAR609_ctrl_t20	Wt_stress_t0	0.23223377051496463	0.28	0.23223	ns	T-test
ComC BSU28070	iBAQ intensities	BAR609_ctrl_t20	Wt_stress_t20	0.4975392382308794	0.53	0.49754	ns	T-test
ComC BSU28070	iBAQ intensities	BAR609_ctrl_t20	Wt_stress_t40	0.9156252453246256	0.92	0.91563	ns	T-test
ComC BSU28070	iBAQ intensities	BAR609_ctrl_t40	BAR609_stress_t0	0.00910496151289389	0.022	0.00910	**	T-test	*
ComC BSU28070	iBAQ intensities	BAR609_ctrl_t40	BAR609_stress_t20	0.008750931385952652	0.021	0.00875	**	T-test	*
ComC BSU28070	iBAQ intensities	BAR609_ctrl_t40	BAR609_stress_t40	0.003470300363368393	0.013	0.00347	**	T-test	*
ComC BSU28070	iBAQ intensities	BAR609_ctrl_t40	BAR610_ctrl_t0	0.008897939622733903	0.022	0.00890	**	T-test	*
ComC BSU28070	iBAQ intensities	BAR609_ctrl_t40	BAR610_ctrl_t20	0.00972758050431842	0.022	0.00973	**	T-test	*
ComC BSU28070	iBAQ intensities	BAR609_ctrl_t40	BAR610_ctrl_t40	0.015427842903158009	0.031	0.01543	*	T-test	*
ComC BSU28070	iBAQ intensities	BAR609_ctrl_t40	BAR610_stress_t0	0.008897939622733903	0.022	0.00890	**	T-test	*
ComC BSU28070	iBAQ intensities	BAR609_ctrl_t40	BAR610_stress_t20	0.008897939622733903	0.022	0.00890	**	T-test	*
ComC BSU28070	iBAQ intensities	BAR609_ctrl_t40	BAR610_stress_t40	0.008897939622733903	0.022	0.00890	**	T-test	*
ComC BSU28070	iBAQ intensities	BAR609_ctrl_t40	ML6_ctrl_t0	0.006503735410775137	0.018	0.00650	**	T-test	*
ComC BSU28070	iBAQ intensities	BAR609_ctrl_t40	ML6_ctrl_t20	0.0031026505399403756	0.012	0.00310	**	T-test	*
ComC BSU28070	iBAQ intensities	BAR609_ctrl_t40	ML6_ctrl_t40	0.13225981947582494	0.17	0.13226	ns	T-test
ComC BSU28070	iBAQ intensities	BAR609_ctrl_t40	ML6_stress_t0	0.008145809674602206	0.021	0.00815	**	T-test	*
ComC BSU28070	iBAQ intensities	BAR609_ctrl_t40	ML6_stress_t20	0.013538680155148307	0.028	0.01354	*	T-test	*
ComC BSU28070	iBAQ intensities	BAR609_ctrl_t40	ML6_stress_t40	0.011595094346009199	0.025	0.01160	*	T-test	*
ComC BSU28070	iBAQ intensities	BAR609_ctrl_t40	Wt_ctrl_t0	0.005872933274720683	0.017	0.00587	**	T-test	*
ComC BSU28070	iBAQ intensities	BAR609_ctrl_t40	Wt_ctrl_t20	0.02459614084027943	0.042	0.02460	*	T-test	*
ComC BSU28070	iBAQ intensities	BAR609_ctrl_t40	Wt_ctrl_t40	0.6316270235036996	0.66	0.63163	ns	T-test
ComC BSU28070	iBAQ intensities	BAR609_ctrl_t40	Wt_stress_t0	0.01186566709398719	0.025	0.01187	*	T-test	*
ComC BSU28070	iBAQ intensities	BAR609_ctrl_t40	Wt_stress_t20	0.009813771784434742	0.023	0.00981	**	T-test	*
ComC BSU28070	iBAQ intensities	BAR609_ctrl_t40	Wt_stress_t40	0.015347538575211457	0.031	0.01535	*	T-test	*
ComC BSU28070	iBAQ intensities	BAR609_stress_t0	BAR609_stress_t20	0.042399991980483685	0.065	0.04240	*	T-test	.
ComC BSU28070	iBAQ intensities	BAR609_stress_t0	BAR609_stress_t40	0.8575276863876942	0.87	0.85753	ns	T-test
ComC BSU28070	iBAQ intensities	BAR609_stress_t0	BAR610_ctrl_t0	0.03817352313897381	0.06	0.03817	*	T-test	.
ComC BSU28070	iBAQ intensities	BAR609_stress_t0	BAR610_ctrl_t20	0.0888740366314837	0.12	0.08887	ns	T-test
ComC BSU28070	iBAQ intensities	BAR609_stress_t0	BAR610_ctrl_t40	0.001566836535279366	0.009	0.00157	**	T-test	**
ComC BSU28070	iBAQ intensities	BAR609_stress_t0	BAR610_stress_t0	0.03817352313897381	0.06	0.03817	*	T-test	.
ComC BSU28070	iBAQ intensities	BAR609_stress_t0	BAR610_stress_t20	0.03817352313897381	0.06	0.03817	*	T-test	.
ComC BSU28070	iBAQ intensities	BAR609_stress_t0	BAR610_stress_t40	0.03817352313897381	0.06	0.03817	*	T-test	.
ComC BSU28070	iBAQ intensities	BAR609_stress_t0	ML6_ctrl_t0	0.20662968422164565	0.25	0.20663	ns	T-test
ComC BSU28070	iBAQ intensities	BAR609_stress_t0	ML6_ctrl_t20	0.04326814963146367	0.066	0.04327	*	T-test	.
ComC BSU28070	iBAQ intensities	BAR609_stress_t0	ML6_ctrl_t40	0.0022396329253502345	0.01	0.00224	**	T-test	**
ComC BSU28070	iBAQ intensities	BAR609_stress_t0	ML6_stress_t0	0.14128111535952242	0.18	0.14128	ns	T-test
ComC BSU28070	iBAQ intensities	BAR609_stress_t0	ML6_stress_t20	0.0017770471579620433	0.0096	0.00178	**	T-test	**
ComC BSU28070	iBAQ intensities	BAR609_stress_t0	ML6_stress_t40	0.0349103664315784	0.056	0.03491	*	T-test	.
ComC BSU28070	iBAQ intensities	BAR609_stress_t0	Wt_ctrl_t0	0.1901918488582237	0.23	0.19019	ns	T-test
ComC BSU28070	iBAQ intensities	BAR609_stress_t0	Wt_ctrl_t20	0.011592856097693978	0.025	0.01159	*	T-test	*
ComC BSU28070	iBAQ intensities	BAR609_stress_t0	Wt_ctrl_t40	0.012424136531791865	0.026	0.01242	*	T-test	*
ComC BSU28070	iBAQ intensities	BAR609_stress_t0	Wt_stress_t0	0.00438067065743963	0.015	0.00438	**	T-test	*
ComC BSU28070	iBAQ intensities	BAR609_stress_t0	Wt_stress_t20	0.015895365011759165	0.031	0.01590	*	T-test	*
ComC BSU28070	iBAQ intensities	BAR609_stress_t0	Wt_stress_t40	0.0013378278595325528	0.008	0.00134	**	T-test	**
ComC BSU28070	iBAQ intensities	BAR609_stress_t20	BAR609_stress_t40	0.08556804121222536	0.11	0.08557	ns	T-test
ComC BSU28070	iBAQ intensities	BAR609_stress_t20	BAR610_ctrl_t0	0.02361889732805714	0.041	0.02362	*	T-test	*
ComC BSU28070	iBAQ intensities	BAR609_stress_t20	BAR610_ctrl_t20	0.17128224129166503	0.21	0.17128	ns	T-test
ComC BSU28070	iBAQ intensities	BAR609_stress_t20	BAR610_ctrl_t40	0.08918092035240677	0.12	0.08918	ns	T-test
ComC BSU28070	iBAQ intensities	BAR609_stress_t20	BAR610_stress_t0	0.02361889732805714	0.041	0.02362	*	T-test	*
ComC BSU28070	iBAQ intensities	BAR609_stress_t20	BAR610_stress_t20	0.02361889732805714	0.041	0.02362	*	T-test	*
ComC BSU28070	iBAQ intensities	BAR609_stress_t20	BAR610_stress_t40	0.02361889732805714	0.041	0.02362	*	T-test	*
ComC BSU28070	iBAQ intensities	BAR609_stress_t20	ML6_ctrl_t0	0.012604776039615073	0.026	0.01260	*	T-test	*
ComC BSU28070	iBAQ intensities	BAR609_stress_t20	ML6_ctrl_t20	0.24936047327337896	0.3	0.24936	ns	T-test
ComC BSU28070	iBAQ intensities	BAR609_stress_t20	ML6_ctrl_t40	0.0010448682666302613	0.0079	0.00104	**	T-test	**
ComC BSU28070	iBAQ intensities	BAR609_stress_t20	ML6_stress_t0	0.017421238302944068	0.034	0.01742	*	T-test	*
ComC BSU28070	iBAQ intensities	BAR609_stress_t20	ML6_stress_t20	0.27806053811815223	0.32	0.27806	ns	T-test
ComC BSU28070	iBAQ intensities	BAR609_stress_t20	ML6_stress_t40	0.056599929287015016	0.082	0.05660	ns	T-test	.
ComC BSU28070	iBAQ intensities	BAR609_stress_t20	Wt_ctrl_t0	0.5153240939060578	0.55	0.51532	ns	T-test
ComC BSU28070	iBAQ intensities	BAR609_stress_t20	Wt_ctrl_t20	0.01237133100596831	0.026	0.01237	*	T-test	*
ComC BSU28070	iBAQ intensities	BAR609_stress_t20	Wt_ctrl_t40	0.012940793988272008	0.027	0.01294	*	T-test	*
ComC BSU28070	iBAQ intensities	BAR609_stress_t20	Wt_stress_t0	0.6868000111110962	0.71	0.68680	ns	T-test
ComC BSU28070	iBAQ intensities	BAR609_stress_t20	Wt_stress_t20	0.10741853940496009	0.14	0.10742	ns	T-test
ComC BSU28070	iBAQ intensities	BAR609_stress_t20	Wt_stress_t40	0.013229329053808242	0.027	0.01323	*	T-test	*
ComC BSU28070	iBAQ intensities	BAR609_stress_t40	BAR610_ctrl_t0	0.2665815968288454	0.31	0.26658	ns	T-test
ComC BSU28070	iBAQ intensities	BAR609_stress_t40	BAR610_ctrl_t20	0.29364454479124025	0.34	0.29364	ns	T-test
ComC BSU28070	iBAQ intensities	BAR609_stress_t40	BAR610_ctrl_t40	0.020912239247793462	0.037	0.02091	*	T-test	*
ComC BSU28070	iBAQ intensities	BAR609_stress_t40	BAR610_stress_t0	0.2665815968288454	0.31	0.26658	ns	T-test
ComC BSU28070	iBAQ intensities	BAR609_stress_t40	BAR610_stress_t20	0.2665815968288454	0.31	0.26658	ns	T-test
ComC BSU28070	iBAQ intensities	BAR609_stress_t40	BAR610_stress_t40	0.2665815968288454	0.31	0.26658	ns	T-test
ComC BSU28070	iBAQ intensities	BAR609_stress_t40	ML6_ctrl_t0	0.5505026635407713	0.58	0.55050	ns	T-test
ComC BSU28070	iBAQ intensities	BAR609_stress_t40	ML6_ctrl_t20	0.040933848163179146	0.063	0.04093	*	T-test	.
ComC BSU28070	iBAQ intensities	BAR609_stress_t40	ML6_ctrl_t40	1400000000000	0.0034	0.00014	***	T-test	**
ComC BSU28070	iBAQ intensities	BAR609_stress_t40	ML6_stress_t0	0.5686119627508954	0.6	0.56861	ns	T-test
ComC BSU28070	iBAQ intensities	BAR609_stress_t40	ML6_stress_t20	0.038192406100998146	0.06	0.03819	*	T-test	.
ComC BSU28070	iBAQ intensities	BAR609_stress_t40	ML6_stress_t40	0.017804421355389986	0.034	0.01780	*	T-test	*
ComC BSU28070	iBAQ intensities	BAR609_stress_t40	Wt_ctrl_t0	0.22760204467163833	0.27	0.22760	ns	T-test
ComC BSU28070	iBAQ intensities	BAR609_stress_t40	Wt_ctrl_t20	0.0027458088092702448	0.012	0.00275	**	T-test	*
ComC BSU28070	iBAQ intensities	BAR609_stress_t40	Wt_ctrl_t40	0.00572302008156771	0.017	0.00572	**	T-test	*
ComC BSU28070	iBAQ intensities	BAR609_stress_t40	Wt_stress_t0	0.05946969237632201	0.086	0.05947	ns	T-test	.
ComC BSU28070	iBAQ intensities	BAR609_stress_t40	Wt_stress_t20	0.014847901493850629	0.03	0.01485	*	T-test	*
ComC BSU28070	iBAQ intensities	BAR609_stress_t40	Wt_stress_t40	0.004848059438016446	0.016	0.00485	**	T-test	*
ComC BSU28070	iBAQ intensities	BAR610_ctrl_t0	BAR610_ctrl_t20	0.018898871974368698	0.035	0.01890	*	T-test	*
ComC BSU28070	iBAQ intensities	BAR610_ctrl_t0	BAR610_ctrl_t40	684000000000	0.0068	0.00068	***	T-test	**
ComC BSU28070	iBAQ intensities	BAR610_ctrl_t0	ML6_ctrl_t0	0.33939112398870513	0.38	0.33939	ns	T-test
ComC BSU28070	iBAQ intensities	BAR610_ctrl_t0	ML6_ctrl_t20	0.017766853948354394	0.034	0.01777	*	T-test	*
ComC BSU28070	iBAQ intensities	BAR610_ctrl_t0	ML6_ctrl_t40	0.0034913789877141915	0.013	0.00349	**	T-test	*
ComC BSU28070	iBAQ intensities	BAR610_ctrl_t0	ML6_stress_t0	0.18409337184617958	0.23	0.18409	ns	T-test
ComC BSU28070	iBAQ intensities	BAR610_ctrl_t0	ML6_stress_t20	0.0020070836885084085	0.01	0.00201	**	T-test	**
ComC BSU28070	iBAQ intensities	BAR610_ctrl_t0	ML6_stress_t40	0.02797728591548493	0.046	0.02798	*	T-test	*
ComC BSU28070	iBAQ intensities	BAR610_ctrl_t0	Wt_ctrl_t0	0.06433506155194502	0.091	0.06434	ns	T-test	.
ComC BSU28070	iBAQ intensities	BAR610_ctrl_t0	Wt_ctrl_t20	0.011446168347685295	0.025	0.01145	*	T-test	*
ComC BSU28070	iBAQ intensities	BAR610_ctrl_t0	Wt_ctrl_t40	0.011719971116473245	0.025	0.01172	*	T-test	*
ComC BSU28070	iBAQ intensities	BAR610_ctrl_t0	Wt_stress_t0	0.006077354831068922	0.017	0.00608	**	T-test	*
ComC BSU28070	iBAQ intensities	BAR610_ctrl_t0	Wt_stress_t20	0.015145985627385911	0.03	0.01515	*	T-test	*
ComC BSU28070	iBAQ intensities	BAR610_ctrl_t0	Wt_stress_t40	0.004558449863895989	0.015	0.00456	**	T-test	*
ComC BSU28070	iBAQ intensities	BAR610_ctrl_t20	BAR610_ctrl_t40	0.0071590824851036055	0.019	0.00716	**	T-test	*
ComC BSU28070	iBAQ intensities	BAR610_ctrl_t20	BAR610_stress_t0	0.018898871974368698	0.035	0.01890	*	T-test	*
ComC BSU28070	iBAQ intensities	BAR610_ctrl_t20	BAR610_stress_t20	0.018898871974368698	0.035	0.01890	*	T-test	*
ComC BSU28070	iBAQ intensities	BAR610_ctrl_t20	BAR610_stress_t40	0.018898871974368698	0.035	0.01890	*	T-test	*
ComC BSU28070	iBAQ intensities	BAR610_ctrl_t20	ML6_ctrl_t0	0.0295197398891228	0.048	0.02952	*	T-test	*
ComC BSU28070	iBAQ intensities	BAR610_ctrl_t20	ML6_ctrl_t20	0.09334140298981726	0.12	0.09334	ns	T-test
ComC BSU28070	iBAQ intensities	BAR610_ctrl_t20	ML6_ctrl_t40	0.0021327569459282953	0.01	0.00213	**	T-test	**
ComC BSU28070	iBAQ intensities	BAR610_ctrl_t20	ML6_stress_t0	0.01852838191783869	0.034	0.01853	*	T-test	*
ComC BSU28070	iBAQ intensities	BAR610_ctrl_t20	ML6_stress_t20	0.013110273192946142	0.027	0.01311	*	T-test	*
ComC BSU28070	iBAQ intensities	BAR610_ctrl_t20	ML6_stress_t40	0.0444702523286628	0.067	0.04447	*	T-test	.
ComC BSU28070	iBAQ intensities	BAR610_ctrl_t20	Wt_ctrl_t0	0.6291191159059097	0.66	0.62912	ns	T-test
ComC BSU28070	iBAQ intensities	BAR610_ctrl_t20	Wt_ctrl_t20	0.013322703274903565	0.028	0.01332	*	T-test	*
ComC BSU28070	iBAQ intensities	BAR610_ctrl_t20	Wt_ctrl_t40	0.013508048914650376	0.028	0.01351	*	T-test	*
ComC BSU28070	iBAQ intensities	BAR610_ctrl_t20	Wt_stress_t0	0.03580388676190255	0.057	0.03580	*	T-test	.
ComC BSU28070	iBAQ intensities	BAR610_ctrl_t20	Wt_stress_t20	0.02992793950456711	0.049	0.02993	*	T-test	*
ComC BSU28070	iBAQ intensities	BAR610_ctrl_t20	Wt_stress_t40	0.0022460492981728935	0.01	0.00225	**	T-test	**
ComC BSU28070	iBAQ intensities	BAR610_ctrl_t40	BAR610_stress_t0	684000000000	0.0068	0.00068	***	T-test	**
ComC BSU28070	iBAQ intensities	BAR610_ctrl_t40	BAR610_stress_t20	684000000000	0.0068	0.00068	***	T-test	**
ComC BSU28070	iBAQ intensities	BAR610_ctrl_t40	BAR610_stress_t40	684000000000	0.0068	0.00068	***	T-test	**
ComC BSU28070	iBAQ intensities	BAR610_ctrl_t40	ML6_ctrl_t0	0.0017326297897767926	0.0095	0.00173	**	T-test	**
ComC BSU28070	iBAQ intensities	BAR610_ctrl_t40	ML6_ctrl_t20	0.8253232146290115	0.84	0.82532	ns	T-test
ComC BSU28070	iBAQ intensities	BAR610_ctrl_t40	ML6_ctrl_t40	0.006707956274005794	0.018	0.00671	**	T-test	*
ComC BSU28070	iBAQ intensities	BAR610_ctrl_t40	ML6_stress_t0	0.0015525868521700837	0.009	0.00155	**	T-test	**
ComC BSU28070	iBAQ intensities	BAR610_ctrl_t40	ML6_stress_t20	0.029431045774943165	0.048	0.02943	*	T-test	*
ComC BSU28070	iBAQ intensities	BAR610_ctrl_t40	ML6_stress_t40	0.12601323414576437	0.16	0.12601	ns	T-test
ComC BSU28070	iBAQ intensities	BAR610_ctrl_t40	Wt_ctrl_t0	0.08852113990018684	0.12	0.08852	ns	T-test
ComC BSU28070	iBAQ intensities	BAR610_ctrl_t40	Wt_ctrl_t20	0.034792030558692746	0.056	0.03479	*	T-test	.
ComC BSU28070	iBAQ intensities	BAR610_ctrl_t40	Wt_ctrl_t40	0.021444078473058018	0.038	0.02144	*	T-test	*
ComC BSU28070	iBAQ intensities	BAR610_ctrl_t40	Wt_stress_t0	0.028877052466517405	0.047	0.02888	*	T-test	*
ComC BSU28070	iBAQ intensities	BAR610_ctrl_t40	Wt_stress_t20	0.8351029469569775	0.85	0.83510	ns	T-test
ComC BSU28070	iBAQ intensities	BAR610_ctrl_t40	Wt_stress_t40	0.07276455248151832	0.099	0.07276	ns	T-test	.
ComC BSU28070	iBAQ intensities	BAR610_stress_t0	ML6_ctrl_t0	0.33939112398870513	0.38	0.33939	ns	T-test
ComC BSU28070	iBAQ intensities	BAR610_stress_t0	ML6_ctrl_t20	0.017766853948354394	0.034	0.01777	*	T-test	*
ComC BSU28070	iBAQ intensities	BAR610_stress_t0	ML6_ctrl_t40	0.0034913789877141915	0.013	0.00349	**	T-test	*
ComC BSU28070	iBAQ intensities	BAR610_stress_t0	ML6_stress_t0	0.18409337184617958	0.23	0.18409	ns	T-test
ComC BSU28070	iBAQ intensities	BAR610_stress_t0	ML6_stress_t20	0.0020070836885084085	0.01	0.00201	**	T-test	**
ComC BSU28070	iBAQ intensities	BAR610_stress_t0	ML6_stress_t40	0.02797728591548493	0.046	0.02798	*	T-test	*
ComC BSU28070	iBAQ intensities	BAR610_stress_t0	Wt_ctrl_t0	0.06433506155194502	0.091	0.06434	ns	T-test	.
ComC BSU28070	iBAQ intensities	BAR610_stress_t0	Wt_ctrl_t20	0.011446168347685295	0.025	0.01145	*	T-test	*
ComC BSU28070	iBAQ intensities	BAR610_stress_t0	Wt_ctrl_t40	0.011719971116473245	0.025	0.01172	*	T-test	*
ComC BSU28070	iBAQ intensities	BAR610_stress_t0	Wt_stress_t0	0.006077354831068922	0.017	0.00608	**	T-test	*
ComC BSU28070	iBAQ intensities	BAR610_stress_t0	Wt_stress_t20	0.015145985627385911	0.03	0.01515	*	T-test	*
ComC BSU28070	iBAQ intensities	BAR610_stress_t0	Wt_stress_t40	0.004558449863895989	0.015	0.00456	**	T-test	*
ComC BSU28070	iBAQ intensities	BAR610_stress_t20	ML6_ctrl_t0	0.33939112398870513	0.38	0.33939	ns	T-test
ComC BSU28070	iBAQ intensities	BAR610_stress_t20	ML6_ctrl_t20	0.017766853948354394	0.034	0.01777	*	T-test	*
ComC BSU28070	iBAQ intensities	BAR610_stress_t20	ML6_ctrl_t40	0.0034913789877141915	0.013	0.00349	**	T-test	*
ComC BSU28070	iBAQ intensities	BAR610_stress_t20	ML6_stress_t0	0.18409337184617958	0.23	0.18409	ns	T-test
ComC BSU28070	iBAQ intensities	BAR610_stress_t20	ML6_stress_t20	0.0020070836885084085	0.01	0.00201	**	T-test	**
ComC BSU28070	iBAQ intensities	BAR610_stress_t20	ML6_stress_t40	0.02797728591548493	0.046	0.02798	*	T-test	*
ComC BSU28070	iBAQ intensities	BAR610_stress_t20	Wt_ctrl_t0	0.06433506155194502	0.091	0.06434	ns	T-test	.
ComC BSU28070	iBAQ intensities	BAR610_stress_t20	Wt_ctrl_t20	0.011446168347685295	0.025	0.01145	*	T-test	*
ComC BSU28070	iBAQ intensities	BAR610_stress_t20	Wt_ctrl_t40	0.011719971116473245	0.025	0.01172	*	T-test	*
ComC BSU28070	iBAQ intensities	BAR610_stress_t20	Wt_stress_t0	0.006077354831068922	0.017	0.00608	**	T-test	*
ComC BSU28070	iBAQ intensities	BAR610_stress_t20	Wt_stress_t20	0.015145985627385911	0.03	0.01515	*	T-test	*
ComC BSU28070	iBAQ intensities	BAR610_stress_t20	Wt_stress_t40	0.004558449863895989	0.015	0.00456	**	T-test	*
ComC BSU28070	iBAQ intensities	BAR610_stress_t40	ML6_ctrl_t0	0.33939112398870513	0.38	0.33939	ns	T-test
ComC BSU28070	iBAQ intensities	BAR610_stress_t40	ML6_ctrl_t20	0.017766853948354394	0.034	0.01777	*	T-test	*
ComC BSU28070	iBAQ intensities	BAR610_stress_t40	ML6_ctrl_t40	0.0034913789877141915	0.013	0.00349	**	T-test	*
ComC BSU28070	iBAQ intensities	BAR610_stress_t40	ML6_stress_t0	0.18409337184617958	0.23	0.18409	ns	T-test
ComC BSU28070	iBAQ intensities	BAR610_stress_t40	ML6_stress_t20	0.0020070836885084085	0.01	0.00201	**	T-test	**
ComC BSU28070	iBAQ intensities	BAR610_stress_t40	ML6_stress_t40	0.02797728591548493	0.046	0.02798	*	T-test	*
ComC BSU28070	iBAQ intensities	BAR610_stress_t40	Wt_ctrl_t0	0.06433506155194502	0.091	0.06434	ns	T-test	.
ComC BSU28070	iBAQ intensities	BAR610_stress_t40	Wt_ctrl_t20	0.011446168347685295	0.025	0.01145	*	T-test	*
ComC BSU28070	iBAQ intensities	BAR610_stress_t40	Wt_ctrl_t40	0.011719971116473245	0.025	0.01172	*	T-test	*
ComC BSU28070	iBAQ intensities	BAR610_stress_t40	Wt_stress_t0	0.006077354831068922	0.017	0.00608	**	T-test	*
ComC BSU28070	iBAQ intensities	BAR610_stress_t40	Wt_stress_t20	0.015145985627385911	0.03	0.01515	*	T-test	*
ComC BSU28070	iBAQ intensities	BAR610_stress_t40	Wt_stress_t40	0.004558449863895989	0.015	0.00456	**	T-test	*
ComC BSU28070	iBAQ intensities	ML6_ctrl_t0	ML6_ctrl_t20	0.022078419303983986	0.039	0.02208	*	T-test	*
ComC BSU28070	iBAQ intensities	ML6_ctrl_t0	ML6_ctrl_t40	597000000000	0.0068	0.00060	***	T-test	**
ComC BSU28070	iBAQ intensities	ML6_ctrl_t0	ML6_stress_t0	0.9162356589219562	0.92	0.91624	ns	T-test
ComC BSU28070	iBAQ intensities	ML6_ctrl_t0	ML6_stress_t20	0.002482688919987692	0.011	0.00248	**	T-test	*
ComC BSU28070	iBAQ intensities	ML6_ctrl_t0	ML6_stress_t40	0.02289819653331248	0.04	0.02290	*	T-test	*
ComC BSU28070	iBAQ intensities	ML6_ctrl_t0	Wt_ctrl_t0	0.07194054156075906	0.098	0.07194	ns	T-test	.
ComC BSU28070	iBAQ intensities	ML6_ctrl_t0	Wt_ctrl_t20	0.005968925800195038	0.017	0.00597	**	T-test	*
ComC BSU28070	iBAQ intensities	ML6_ctrl_t0	Wt_ctrl_t40	0.009274483996828183	0.022	0.00927	**	T-test	*
ComC BSU28070	iBAQ intensities	ML6_ctrl_t0	Wt_stress_t0	0.0032481250759421095	0.012	0.00325	**	T-test	*
ComC BSU28070	iBAQ intensities	ML6_ctrl_t0	Wt_stress_t20	0.004428300047110171	0.015	0.00443	**	T-test	*
ComC BSU28070	iBAQ intensities	ML6_ctrl_t0	Wt_stress_t40	2920000000000	0.0049	0.00029	***	T-test	**
ComC BSU28070	iBAQ intensities	ML6_ctrl_t20	ML6_ctrl_t40	875000000000	0.0075	0.00088	***	T-test	**
ComC BSU28070	iBAQ intensities	ML6_ctrl_t20	ML6_stress_t0	0.024652273168166646	0.042	0.02465	*	T-test	*
ComC BSU28070	iBAQ intensities	ML6_ctrl_t20	ML6_stress_t20	0.4579544383449958	0.5	0.45795	ns	T-test
ComC BSU28070	iBAQ intensities	ML6_ctrl_t20	ML6_stress_t40	0.14781639962776266	0.18	0.14782	ns	T-test
ComC BSU28070	iBAQ intensities	ML6_ctrl_t20	Wt_ctrl_t0	0.15269494336090775	0.19	0.15269	ns	T-test
ComC BSU28070	iBAQ intensities	ML6_ctrl_t20	Wt_ctrl_t20	0.0197662390626444	0.036	0.01977	*	T-test	*
ComC BSU28070	iBAQ intensities	ML6_ctrl_t20	Wt_ctrl_t40	0.006336767771498836	0.018	0.00634	**	T-test	*
ComC BSU28070	iBAQ intensities	ML6_ctrl_t20	Wt_stress_t0	0.3007891897491224	0.34	0.30079	ns	T-test
ComC BSU28070	iBAQ intensities	ML6_ctrl_t20	Wt_stress_t20	0.9142945494908203	0.92	0.91429	ns	T-test
ComC BSU28070	iBAQ intensities	ML6_ctrl_t20	Wt_stress_t40	0.4863587342376362	0.52	0.48636	ns	T-test
ComC BSU28070	iBAQ intensities	ML6_ctrl_t40	ML6_stress_t0	0.0017162610450580048	0.0095	0.00172	**	T-test	**
ComC BSU28070	iBAQ intensities	ML6_ctrl_t40	ML6_stress_t20	0.0050204881192434155	0.016	0.00502	**	T-test	*
ComC BSU28070	iBAQ intensities	ML6_ctrl_t40	ML6_stress_t40	0.02814294640303824	0.046	0.02814	*	T-test	*
ComC BSU28070	iBAQ intensities	ML6_ctrl_t40	Wt_ctrl_t0	527000000000	0.0068	0.00053	***	T-test	**
ComC BSU28070	iBAQ intensities	ML6_ctrl_t40	Wt_ctrl_t20	0.052725467921682735	0.078	0.05273	ns	T-test	.
ComC BSU28070	iBAQ intensities	ML6_ctrl_t40	Wt_ctrl_t40	0.28291433389447135	0.33	0.28291	ns	T-test
ComC BSU28070	iBAQ intensities	ML6_ctrl_t40	Wt_stress_t0	0.0032346948911226104	0.012	0.00323	**	T-test	*
ComC BSU28070	iBAQ intensities	ML6_ctrl_t40	Wt_stress_t20	0.001278389273104154	0.0079	0.00128	**	T-test	**
ComC BSU28070	iBAQ intensities	ML6_ctrl_t40	Wt_stress_t40	0.003592228023862669	0.013	0.00359	**	T-test	*
ComC BSU28070	iBAQ intensities	ML6_stress_t0	ML6_stress_t20	0.0013696706475888538	0.0081	0.00137	**	T-test	**
ComC BSU28070	iBAQ intensities	ML6_stress_t0	ML6_stress_t40	0.028037665178599187	0.046	0.02804	*	T-test	*
ComC BSU28070	iBAQ intensities	ML6_stress_t0	Wt_ctrl_t0	0.08394832618894423	0.11	0.08395	ns	T-test
ComC BSU28070	iBAQ intensities	ML6_stress_t0	Wt_ctrl_t20	0.009319416954836773	0.022	0.00932	**	T-test	*
ComC BSU28070	iBAQ intensities	ML6_stress_t0	Wt_ctrl_t40	0.011115232336239782	0.024	0.01112	*	T-test	*
ComC BSU28070	iBAQ intensities	ML6_stress_t0	Wt_stress_t0	0.0018950475138129323	0.0099	0.00190	**	T-test	**
ComC BSU28070	iBAQ intensities	ML6_stress_t0	Wt_stress_t20	0.008899733363152775	0.022	0.00890	**	T-test	*
ComC BSU28070	iBAQ intensities	ML6_stress_t0	Wt_stress_t40	697000000000	0.0068	0.00070	***	T-test	**
ComC BSU28070	iBAQ intensities	ML6_stress_t20	ML6_stress_t40	0.08969384355793021	0.12	0.08969	ns	T-test
ComC BSU28070	iBAQ intensities	ML6_stress_t20	Wt_ctrl_t0	0.1843314840977822	0.23	0.18433	ns	T-test
ComC BSU28070	iBAQ intensities	ML6_stress_t20	Wt_ctrl_t20	0.026211243074530554	0.044	0.02621	*	T-test	*
ComC BSU28070	iBAQ intensities	ML6_stress_t20	Wt_ctrl_t40	0.018744203952106225	0.034	0.01874	*	T-test	*
ComC BSU28070	iBAQ intensities	ML6_stress_t20	Wt_stress_t0	0.22156834357625568	0.27	0.22157	ns	T-test
ComC BSU28070	iBAQ intensities	ML6_stress_t20	Wt_stress_t20	0.27000339661199246	0.32	0.27000	ns	T-test
ComC BSU28070	iBAQ intensities	ML6_stress_t20	Wt_stress_t40	0.022721835261334512	0.04	0.02272	*	T-test	*
ComC BSU28070	iBAQ intensities	ML6_stress_t40	Wt_ctrl_t0	0.03844854984789262	0.06	0.03845	*	T-test	.
ComC BSU28070	iBAQ intensities	ML6_stress_t40	Wt_ctrl_t20	0.2909702152758599	0.34	0.29097	ns	T-test
ComC BSU28070	iBAQ intensities	ML6_stress_t40	Wt_ctrl_t40	0.021875884417445753	0.039	0.02188	*	T-test	*
ComC BSU28070	iBAQ intensities	ML6_stress_t40	Wt_stress_t0	0.07154032653775276	0.098	0.07154	ns	T-test	.
ComC BSU28070	iBAQ intensities	ML6_stress_t40	Wt_stress_t20	0.12128782716124535	0.15	0.12129	ns	T-test
ComC BSU28070	iBAQ intensities	ML6_stress_t40	Wt_stress_t40	0.24771478377781941	0.29	0.24771	ns	T-test
ComC BSU28070	iBAQ intensities	Wt_ctrl_t0	Wt_ctrl_t20	0.007132863748532354	0.019	0.00713	**	T-test	*
ComC BSU28070	iBAQ intensities	Wt_ctrl_t0	Wt_ctrl_t40	0.009203971593268016	0.022	0.00920	**	T-test	*
ComC BSU28070	iBAQ intensities	Wt_ctrl_t0	Wt_stress_t0	0.338678201374746	0.38	0.33868	ns	T-test
ComC BSU28070	iBAQ intensities	Wt_ctrl_t0	Wt_stress_t20	0.07124017987640417	0.098	0.07124	ns	T-test	.
ComC BSU28070	iBAQ intensities	Wt_ctrl_t0	Wt_stress_t40	0.020063449331914143	0.036	0.02006	*	T-test	*
ComC BSU28070	iBAQ intensities	Wt_ctrl_t20	Wt_ctrl_t40	0.04878021383952714	0.073	0.04878	*	T-test	.
ComC BSU28070	iBAQ intensities	Wt_ctrl_t20	Wt_stress_t0	0.020214515128285763	0.036	0.02021	*	T-test	*
ComC BSU28070	iBAQ intensities	Wt_ctrl_t20	Wt_stress_t20	0.020963809525587466	0.037	0.02096	*	T-test	*
ComC BSU28070	iBAQ intensities	Wt_ctrl_t20	Wt_stress_t40	0.045612504296811913	0.069	0.04561	*	T-test	.
ComC BSU28070	iBAQ intensities	Wt_ctrl_t40	Wt_stress_t0	0.0165821863687285	0.033	0.01658	*	T-test	*
ComC BSU28070	iBAQ intensities	Wt_ctrl_t40	Wt_stress_t20	0.015271580503999458	0.031	0.01527	*	T-test	*
ComC BSU28070	iBAQ intensities	Wt_ctrl_t40	Wt_stress_t40	0.022893883070136734	0.04	0.02289	*	T-test	*
ComC BSU28070	iBAQ intensities	Wt_stress_t0	Wt_stress_t20	0.13451343387033107	0.17	0.13451	ns	T-test
ComC BSU28070	iBAQ intensities	Wt_stress_t0	Wt_stress_t40	0.009290106008077736	0.022	0.00929	**	T-test	*
ComC BSU28070	iBAQ intensities	Wt_stress_t20	Wt_stress_t40	0.19025004950492305	0.23	0.19025	ns	T-test
ComK BSU10420	iBAQ intensities	BAR609_ctrl_t0	BAR609_ctrl_t20	0.001713106222184844	0.0095	0.00171	**	T-test	**
ComK BSU10420	iBAQ intensities	BAR609_ctrl_t0	BAR609_ctrl_t40	0.008853695566512967	0.022	0.00885	**	T-test	*
ComK BSU10420	iBAQ intensities	BAR609_ctrl_t0	BAR609_stress_t0	0.05630634481076717	0.082	0.05631	ns	T-test	.
ComK BSU10420	iBAQ intensities	BAR609_ctrl_t0	BAR609_stress_t20	0.05255480654254886	0.078	0.05255	ns	T-test	.
ComK BSU10420	iBAQ intensities	BAR609_ctrl_t0	BAR609_stress_t40	0.32787000318502996	0.37	0.32787	ns	T-test
ComK BSU10420	iBAQ intensities	BAR609_ctrl_t0	BAR610_ctrl_t0	0.01225956539736575	0.026	0.01226	*	T-test	*
ComK BSU10420	iBAQ intensities	BAR609_ctrl_t0	BAR610_ctrl_t20	0.14265699576768542	0.18	0.14266	ns	T-test
ComK BSU10420	iBAQ intensities	BAR609_ctrl_t0	BAR610_ctrl_t40	0.4329727555744524	0.47	0.43297	ns	T-test
ComK BSU10420	iBAQ intensities	BAR609_ctrl_t0	BAR610_stress_t0	0.013071327625320012	0.027	0.01307	*	T-test	*
ComK BSU10420	iBAQ intensities	BAR609_ctrl_t0	BAR610_stress_t20	0.007561577309944456	0.02	0.00756	**	T-test	*
ComK BSU10420	iBAQ intensities	BAR609_ctrl_t0	BAR610_stress_t40	0.006127298377904606	0.017	0.00613	**	T-test	*
ComK BSU10420	iBAQ intensities	BAR609_ctrl_t0	ML6_ctrl_t0	0.00957822218687891	0.022	0.00958	**	T-test	*
ComK BSU10420	iBAQ intensities	BAR609_ctrl_t0	ML6_ctrl_t20	0.011181024558578024	0.025	0.01118	*	T-test	*
ComK BSU10420	iBAQ intensities	BAR609_ctrl_t0	ML6_ctrl_t40	0.007690989150895145	0.02	0.00769	**	T-test	*
ComK BSU10420	iBAQ intensities	BAR609_ctrl_t0	ML6_stress_t0	0.010587760494351426	0.024	0.01059	*	T-test	*
ComK BSU10420	iBAQ intensities	BAR609_ctrl_t0	ML6_stress_t20	0.4890757738144284	0.52	0.48908	ns	T-test
ComK BSU10420	iBAQ intensities	BAR609_ctrl_t0	ML6_stress_t40	0.007855115690182149	0.02	0.00786	**	T-test	*
ComK BSU10420	iBAQ intensities	BAR609_ctrl_t0	Wt_ctrl_t0	0.2001297522581168	0.24	0.20013	ns	T-test
ComK BSU10420	iBAQ intensities	BAR609_ctrl_t0	Wt_ctrl_t20	0.0038181881874356075	0.014	0.00382	**	T-test	*
ComK BSU10420	iBAQ intensities	BAR609_ctrl_t0	Wt_ctrl_t40	594000000000	0.0068	0.00059	***	T-test	**
ComK BSU10420	iBAQ intensities	BAR609_ctrl_t0	Wt_stress_t0	0.746442511277247	0.77	0.74644	ns	T-test
ComK BSU10420	iBAQ intensities	BAR609_ctrl_t0	Wt_stress_t20	0.2476748202496278	0.29	0.24767	ns	T-test
ComK BSU10420	iBAQ intensities	BAR609_ctrl_t0	Wt_stress_t40	0.3497072646597597	0.39	0.34971	ns	T-test
ComK BSU10420	iBAQ intensities	BAR609_ctrl_t20	BAR609_ctrl_t40	0.05161725108939314	0.077	0.05162	ns	T-test	.
ComK BSU10420	iBAQ intensities	BAR609_ctrl_t20	BAR609_stress_t0	0.004295188758399679	0.015	0.00430	**	T-test	*
ComK BSU10420	iBAQ intensities	BAR609_ctrl_t20	BAR609_stress_t20	0.004772478099965574	0.015	0.00477	**	T-test	*
ComK BSU10420	iBAQ intensities	BAR609_ctrl_t20	BAR609_stress_t40	0.001734722754268678	0.0095	0.00173	**	T-test	**
ComK BSU10420	iBAQ intensities	BAR609_ctrl_t20	BAR610_ctrl_t0	0.0033870351728395994	0.013	0.00339	**	T-test	*
ComK BSU10420	iBAQ intensities	BAR609_ctrl_t20	BAR610_ctrl_t20	0.0011101202658095172	0.0079	0.00111	**	T-test	**
ComK BSU10420	iBAQ intensities	BAR609_ctrl_t20	BAR610_ctrl_t40	0.002909321228934065	0.012	0.00291	**	T-test	*
ComK BSU10420	iBAQ intensities	BAR609_ctrl_t20	BAR610_stress_t0	0.0037539717843425454	0.014	0.00375	**	T-test	*
ComK BSU10420	iBAQ intensities	BAR609_ctrl_t20	BAR610_stress_t20	0.0018094114560193832	0.0097	0.00181	**	T-test	**
ComK BSU10420	iBAQ intensities	BAR609_ctrl_t20	BAR610_stress_t40	0.0021342922556642978	0.01	0.00213	**	T-test	**
ComK BSU10420	iBAQ intensities	BAR609_ctrl_t20	ML6_ctrl_t0	0.0018832027730923211	0.0099	0.00188	**	T-test	**
ComK BSU10420	iBAQ intensities	BAR609_ctrl_t20	ML6_ctrl_t20	0.010934959412844576	0.024	0.01093	*	T-test	*
ComK BSU10420	iBAQ intensities	BAR609_ctrl_t20	ML6_ctrl_t40	0.039856830868646415	0.062	0.03986	*	T-test	.
ComK BSU10420	iBAQ intensities	BAR609_ctrl_t20	ML6_stress_t0	0.001683399266408027	0.0094	0.00168	**	T-test	**
ComK BSU10420	iBAQ intensities	BAR609_ctrl_t20	ML6_stress_t20	0.001863425511578923	0.0099	0.00186	**	T-test	**
ComK BSU10420	iBAQ intensities	BAR609_ctrl_t20	ML6_stress_t40	0.05197183720698117	0.077	0.05197	ns	T-test	.
ComK BSU10420	iBAQ intensities	BAR609_ctrl_t20	Wt_ctrl_t0	0.004072626479299322	0.014	0.00407	**	T-test	*
ComK BSU10420	iBAQ intensities	BAR609_ctrl_t20	Wt_ctrl_t20	0.06538907814377787	0.092	0.06539	ns	T-test	.
ComK BSU10420	iBAQ intensities	BAR609_ctrl_t20	Wt_ctrl_t40	0.03556739296045716	0.057	0.03557	*	T-test	.
ComK BSU10420	iBAQ intensities	BAR609_ctrl_t20	Wt_stress_t0	0.0012945312106557175	0.008	0.00129	**	T-test	**
ComK BSU10420	iBAQ intensities	BAR609_ctrl_t20	Wt_stress_t20	0.002721857586854023	0.012	0.00272	**	T-test	*
ComK BSU10420	iBAQ intensities	BAR609_ctrl_t20	Wt_stress_t40	0.0031309959783186584	0.012	0.00313	**	T-test	*
ComK BSU10420	iBAQ intensities	BAR609_ctrl_t40	BAR609_stress_t0	0.010086346407826218	0.023	0.01009	*	T-test	*
ComK BSU10420	iBAQ intensities	BAR609_ctrl_t40	BAR609_stress_t20	0.010630586959603209	0.024	0.01063	*	T-test	*
ComK BSU10420	iBAQ intensities	BAR609_ctrl_t40	BAR609_stress_t40	0.009545450002409903	0.022	0.00955	**	T-test	*
ComK BSU10420	iBAQ intensities	BAR609_ctrl_t40	BAR610_ctrl_t0	0.00809256772653068	0.021	0.00809	**	T-test	*
ComK BSU10420	iBAQ intensities	BAR609_ctrl_t40	BAR610_ctrl_t20	0.00742054829516161	0.019	0.00742	**	T-test	*
ComK BSU10420	iBAQ intensities	BAR609_ctrl_t40	BAR610_ctrl_t40	0.01097649513720613	0.024	0.01098	*	T-test	*
ComK BSU10420	iBAQ intensities	BAR609_ctrl_t40	BAR610_stress_t0	0.00800014012145051	0.02	0.00800	**	T-test	*
ComK BSU10420	iBAQ intensities	BAR609_ctrl_t40	BAR610_stress_t20	0.007430838237502248	0.019	0.00743	**	T-test	*
ComK BSU10420	iBAQ intensities	BAR609_ctrl_t40	BAR610_stress_t40	0.007288200391541374	0.019	0.00729	**	T-test	*
ComK BSU10420	iBAQ intensities	BAR609_ctrl_t40	ML6_ctrl_t0	0.007739176013046307	0.02	0.00774	**	T-test	*
ComK BSU10420	iBAQ intensities	BAR609_ctrl_t40	ML6_ctrl_t20	0.009961390020558437	0.023	0.00996	**	T-test	*
ComK BSU10420	iBAQ intensities	BAR609_ctrl_t40	ML6_ctrl_t40	0.8242670354162367	0.84	0.82427	ns	T-test
ComK BSU10420	iBAQ intensities	BAR609_ctrl_t40	ML6_stress_t0	0.007586459204699874	0.02	0.00759	**	T-test	*
ComK BSU10420	iBAQ intensities	BAR609_ctrl_t40	ML6_stress_t20	0.008449847511438312	0.021	0.00845	**	T-test	*
ComK BSU10420	iBAQ intensities	BAR609_ctrl_t40	ML6_stress_t40	0.01869808045597489	0.034	0.01870	*	T-test	*
ComK BSU10420	iBAQ intensities	BAR609_ctrl_t40	Wt_ctrl_t0	0.010768785895110744	0.024	0.01077	*	T-test	*
ComK BSU10420	iBAQ intensities	BAR609_ctrl_t40	Wt_ctrl_t20	0.022814876135450645	0.04	0.02281	*	T-test	*
ComK BSU10420	iBAQ intensities	BAR609_ctrl_t40	Wt_ctrl_t40	0.26600322640618396	0.31	0.26600	ns	T-test
ComK BSU10420	iBAQ intensities	BAR609_ctrl_t40	Wt_stress_t0	0.007479017578685281	0.019	0.00748	**	T-test	*
ComK BSU10420	iBAQ intensities	BAR609_ctrl_t40	Wt_stress_t20	0.007735691148247202	0.02	0.00774	**	T-test	*
ComK BSU10420	iBAQ intensities	BAR609_ctrl_t40	Wt_stress_t40	0.006402700182245011	0.018	0.00640	**	T-test	*
ComK BSU10420	iBAQ intensities	BAR609_stress_t0	BAR609_stress_t20	0.019375764006382246	0.035	0.01938	*	T-test	*
ComK BSU10420	iBAQ intensities	BAR609_stress_t0	BAR609_stress_t40	0.01233078532463414	0.026	0.01233	*	T-test	*
ComK BSU10420	iBAQ intensities	BAR609_stress_t0	BAR610_ctrl_t0	88100000000	0.0075	0.00088	***	T-test	**
ComK BSU10420	iBAQ intensities	BAR609_stress_t0	BAR610_ctrl_t20	0.3874589624059086	0.43	0.38746	ns	T-test
ComK BSU10420	iBAQ intensities	BAR609_stress_t0	BAR610_ctrl_t40	0.01769393007413603	0.034	0.01769	*	T-test	*
ComK BSU10420	iBAQ intensities	BAR609_stress_t0	BAR610_stress_t0	0.004260331801145496	0.015	0.00426	**	T-test	*
ComK BSU10420	iBAQ intensities	BAR609_stress_t0	BAR610_stress_t20	0.009757931019714864	0.022	0.00976	**	T-test	*
ComK BSU10420	iBAQ intensities	BAR609_stress_t0	BAR610_stress_t40	0.001273647926114591	0.0079	0.00127	**	T-test	**
ComK BSU10420	iBAQ intensities	BAR609_stress_t0	ML6_ctrl_t0	0.010119362532454943	0.023	0.01012	*	T-test	*
ComK BSU10420	iBAQ intensities	BAR609_stress_t0	ML6_ctrl_t20	0.0029597922712025684	0.012	0.00296	**	T-test	*
ComK BSU10420	iBAQ intensities	BAR609_stress_t0	ML6_ctrl_t40	0.009087098607044184	0.022	0.00909	**	T-test	*
ComK BSU10420	iBAQ intensities	BAR609_stress_t0	ML6_stress_t0	0.03540074847365765	0.056	0.03540	*	T-test	.
ComK BSU10420	iBAQ intensities	BAR609_stress_t0	ML6_stress_t20	0.04678297368206908	0.07	0.04678	*	T-test	.
ComK BSU10420	iBAQ intensities	BAR609_stress_t0	ML6_stress_t40	0.00954504965430632	0.022	0.00955	**	T-test	*
ComK BSU10420	iBAQ intensities	BAR609_stress_t0	Wt_ctrl_t0	0.041903622458320994	0.065	0.04190	*	T-test	.
ComK BSU10420	iBAQ intensities	BAR609_stress_t0	Wt_ctrl_t20	0.00606817111778461	0.017	0.00607	**	T-test	*
ComK BSU10420	iBAQ intensities	BAR609_stress_t0	Wt_ctrl_t40	0.0023972612383227152	0.011	0.00240	**	T-test	*
ComK BSU10420	iBAQ intensities	BAR609_stress_t0	Wt_stress_t0	0.10584479421977609	0.14	0.10584	ns	T-test
ComK BSU10420	iBAQ intensities	BAR609_stress_t0	Wt_stress_t20	0.04583629412588409	0.069	0.04584	*	T-test	.
ComK BSU10420	iBAQ intensities	BAR609_stress_t0	Wt_stress_t40	0.06746884586729533	0.094	0.06747	ns	T-test	.
ComK BSU10420	iBAQ intensities	BAR609_stress_t20	BAR609_stress_t40	0.1402318428433456	0.18	0.14023	ns	T-test
ComK BSU10420	iBAQ intensities	BAR609_stress_t20	BAR610_ctrl_t0	0.009277168721021072	0.022	0.00928	**	T-test	*
ComK BSU10420	iBAQ intensities	BAR609_stress_t20	BAR610_ctrl_t20	0.014280601926605458	0.029	0.01428	*	T-test	*
ComK BSU10420	iBAQ intensities	BAR609_stress_t20	BAR610_ctrl_t40	0.09975991843521735	0.13	0.09976	ns	T-test
ComK BSU10420	iBAQ intensities	BAR609_stress_t20	BAR610_stress_t0	0.009729225730220094	0.022	0.00973	**	T-test	*
ComK BSU10420	iBAQ intensities	BAR609_stress_t20	BAR610_stress_t20	0.0057505148596395115	0.017	0.00575	**	T-test	*
ComK BSU10420	iBAQ intensities	BAR609_stress_t20	BAR610_stress_t40	0.005692986203804639	0.017	0.00569	**	T-test	*
ComK BSU10420	iBAQ intensities	BAR609_stress_t20	ML6_ctrl_t0	0.006521408772865915	0.018	0.00652	**	T-test	*
ComK BSU10420	iBAQ intensities	BAR609_stress_t20	ML6_ctrl_t20	0.23432150117593745	0.28	0.23432	ns	T-test
ComK BSU10420	iBAQ intensities	BAR609_stress_t20	ML6_ctrl_t40	0.00892895223452398	0.022	0.00893	**	T-test	*
ComK BSU10420	iBAQ intensities	BAR609_stress_t20	ML6_stress_t0	0.00628960066875201	0.017	0.00629	**	T-test	*
ComK BSU10420	iBAQ intensities	BAR609_stress_t20	ML6_stress_t20	0.12287675244682923	0.16	0.12288	ns	T-test
ComK BSU10420	iBAQ intensities	BAR609_stress_t20	ML6_stress_t40	0.049965890244198105	0.074	0.04997	*	T-test	.
ComK BSU10420	iBAQ intensities	BAR609_stress_t20	Wt_ctrl_t0	0.02816530245081453	0.046	0.02817	*	T-test	*
ComK BSU10420	iBAQ intensities	BAR609_stress_t20	Wt_ctrl_t20	0.027163602179136413	0.045	0.02716	*	T-test	*
ComK BSU10420	iBAQ intensities	BAR609_stress_t20	Wt_ctrl_t40	942000000000	0.0076	0.00094	***	T-test	**
ComK BSU10420	iBAQ intensities	BAR609_stress_t20	Wt_stress_t0	0.0427353109501777	0.066	0.04274	*	T-test	.
ComK BSU10420	iBAQ intensities	BAR609_stress_t20	Wt_stress_t20	0.3152150585542741	0.36	0.31522	ns	T-test
ComK BSU10420	iBAQ intensities	BAR609_stress_t20	Wt_stress_t40	0.28943516998463464	0.33	0.28944	ns	T-test
ComK BSU10420	iBAQ intensities	BAR609_stress_t40	BAR610_ctrl_t0	0.0022181432974723156	0.01	0.00222	**	T-test	**
ComK BSU10420	iBAQ intensities	BAR609_stress_t40	BAR610_ctrl_t20	0.035764445105545536	0.057	0.03576	*	T-test	.
ComK BSU10420	iBAQ intensities	BAR609_stress_t40	BAR610_ctrl_t40	0.75219364278723	0.77	0.75219	ns	T-test
ComK BSU10420	iBAQ intensities	BAR609_stress_t40	BAR610_stress_t0	0.002360994776237774	0.011	0.00236	**	T-test	*
ComK BSU10420	iBAQ intensities	BAR609_stress_t40	BAR610_stress_t20	0.0013697523910762835	0.0081	0.00137	**	T-test	**
ComK BSU10420	iBAQ intensities	BAR609_stress_t40	BAR610_stress_t40	0.0010131995251402208	0.0079	0.00101	**	T-test	**
ComK BSU10420	iBAQ intensities	BAR609_stress_t40	ML6_ctrl_t0	0.0017279409168687435	0.0095	0.00173	**	T-test	**
ComK BSU10420	iBAQ intensities	BAR609_stress_t40	ML6_ctrl_t20	0.027108968842174536	0.045	0.02711	*	T-test	*
ComK BSU10420	iBAQ intensities	BAR609_stress_t40	ML6_ctrl_t40	0.008217696534724143	0.021	0.00822	**	T-test	*
ComK BSU10420	iBAQ intensities	BAR609_stress_t40	ML6_stress_t0	0.0020608636076503237	0.01	0.00206	**	T-test	**
ComK BSU10420	iBAQ intensities	BAR609_stress_t40	ML6_stress_t20	0.8118509496849111	0.83	0.81185	ns	T-test
ComK BSU10420	iBAQ intensities	BAR609_stress_t40	ML6_stress_t40	0.011076804146451739	0.024	0.01108	*	T-test	*
ComK BSU10420	iBAQ intensities	BAR609_stress_t40	Wt_ctrl_t0	0.04136027990809329	0.064	0.04136	*	T-test	.
ComK BSU10420	iBAQ intensities	BAR609_stress_t40	Wt_ctrl_t20	0.004865381540252252	0.016	0.00487	**	T-test	*
ComK BSU10420	iBAQ intensities	BAR609_stress_t40	Wt_ctrl_t40	493000000000	0.0068	0.00049	***	T-test	**
ComK BSU10420	iBAQ intensities	BAR609_stress_t40	Wt_stress_t0	0.23994027640805538	0.29	0.23994	ns	T-test
ComK BSU10420	iBAQ intensities	BAR609_stress_t40	Wt_stress_t20	0.6658888730926888	0.69	0.66589	ns	T-test
ComK BSU10420	iBAQ intensities	BAR609_stress_t40	Wt_stress_t40	0.8129451005104209	0.83	0.81295	ns	T-test
ComK BSU10420	iBAQ intensities	BAR610_ctrl_t0	BAR610_ctrl_t20	0.026239061872744933	0.044	0.02624	*	T-test	*
ComK BSU10420	iBAQ intensities	BAR610_ctrl_t0	BAR610_ctrl_t40	0.005331520137380209	0.017	0.00533	**	T-test	*
ComK BSU10420	iBAQ intensities	BAR610_ctrl_t0	BAR610_stress_t0	0.08329432014022643	0.11	0.08329	ns	T-test
ComK BSU10420	iBAQ intensities	BAR610_ctrl_t0	BAR610_stress_t20	0.2744976401565947	0.32	0.27450	ns	T-test
ComK BSU10420	iBAQ intensities	BAR610_ctrl_t0	BAR610_stress_t40	0.3571280269192031	0.4	0.35713	ns	T-test
ComK BSU10420	iBAQ intensities	BAR610_ctrl_t0	ML6_ctrl_t0	0.06061072456887064	0.088	0.06061	ns	T-test	.
ComK BSU10420	iBAQ intensities	BAR610_ctrl_t0	ML6_ctrl_t20	919000000000	0.0076	0.00092	***	T-test	**
ComK BSU10420	iBAQ intensities	BAR610_ctrl_t0	ML6_ctrl_t40	0.007361345878049207	0.019	0.00736	**	T-test	*
ComK BSU10420	iBAQ intensities	BAR610_ctrl_t0	ML6_stress_t0	0.08670652524833006	0.11	0.08671	ns	T-test
ComK BSU10420	iBAQ intensities	BAR610_ctrl_t0	ML6_stress_t20	0.013962488950983615	0.029	0.01396	*	T-test	*
ComK BSU10420	iBAQ intensities	BAR610_ctrl_t0	ML6_stress_t40	0.006254403210430173	0.017	0.00625	**	T-test	*
ComK BSU10420	iBAQ intensities	BAR610_ctrl_t0	Wt_ctrl_t0	0.0015839466449558248	0.009	0.00158	**	T-test	**
ComK BSU10420	iBAQ intensities	BAR610_ctrl_t0	Wt_ctrl_t20	0.004268987829757739	0.015	0.00427	**	T-test	*
ComK BSU10420	iBAQ intensities	BAR610_ctrl_t0	Wt_ctrl_t40	0.002121587700877954	0.01	0.00212	**	T-test	**
ComK BSU10420	iBAQ intensities	BAR610_ctrl_t0	Wt_stress_t0	0.020257748597260684	0.036	0.02026	*	T-test	*
ComK BSU10420	iBAQ intensities	BAR610_ctrl_t0	Wt_stress_t20	0.016841399319641733	0.033	0.01684	*	T-test	*
ComK BSU10420	iBAQ intensities	BAR610_ctrl_t0	Wt_stress_t40	0.02380603173140635	0.041	0.02381	*	T-test	*
ComK BSU10420	iBAQ intensities	BAR610_ctrl_t20	BAR610_ctrl_t40	0.04656517545343265	0.07	0.04657	*	T-test	.
ComK BSU10420	iBAQ intensities	BAR610_ctrl_t20	BAR610_stress_t0	0.02450565307601963	0.042	0.02451	*	T-test	*
ComK BSU10420	iBAQ intensities	BAR610_ctrl_t20	BAR610_stress_t20	0.024410804506275398	0.042	0.02441	*	T-test	*
ComK BSU10420	iBAQ intensities	BAR610_ctrl_t20	BAR610_stress_t40	0.01426847734768769	0.029	0.01427	*	T-test	*
ComK BSU10420	iBAQ intensities	BAR610_ctrl_t20	ML6_ctrl_t0	0.037594112327406955	0.059	0.03759	*	T-test	.
ComK BSU10420	iBAQ intensities	BAR610_ctrl_t20	ML6_ctrl_t20	0.003031937181669039	0.012	0.00303	**	T-test	*
ComK BSU10420	iBAQ intensities	BAR610_ctrl_t20	ML6_ctrl_t40	0.006492750940015909	0.018	0.00649	**	T-test	*
ComK BSU10420	iBAQ intensities	BAR610_ctrl_t20	ML6_stress_t0	0.04529070468479026	0.068	0.04529	*	T-test	.
ComK BSU10420	iBAQ intensities	BAR610_ctrl_t20	ML6_stress_t20	0.07439724190148202	0.1	0.07440	ns	T-test	.
ComK BSU10420	iBAQ intensities	BAR610_ctrl_t20	ML6_stress_t40	0.004027615260097937	0.014	0.00403	**	T-test	*
ComK BSU10420	iBAQ intensities	BAR610_ctrl_t20	Wt_ctrl_t0	0.5617329179984505	0.6	0.56173	ns	T-test
ComK BSU10420	iBAQ intensities	BAR610_ctrl_t20	Wt_ctrl_t20	0.0019247741555926928	0.01	0.00192	**	T-test	**
ComK BSU10420	iBAQ intensities	BAR610_ctrl_t20	Wt_ctrl_t40	4470000000000	0.0064	0.00045	***	T-test	**
ComK BSU10420	iBAQ intensities	BAR610_ctrl_t20	Wt_stress_t0	0.25514095248900454	0.3	0.25514	ns	T-test
ComK BSU10420	iBAQ intensities	BAR610_ctrl_t20	Wt_stress_t20	0.05359449983140314	0.079	0.05359	ns	T-test	.
ComK BSU10420	iBAQ intensities	BAR610_ctrl_t20	Wt_stress_t40	0.08609508570575393	0.11	0.08610	ns	T-test
ComK BSU10420	iBAQ intensities	BAR610_ctrl_t40	BAR610_stress_t0	0.007040162433744564	0.019	0.00704	**	T-test	*
ComK BSU10420	iBAQ intensities	BAR610_ctrl_t40	BAR610_stress_t20	0.0020859864943297145	0.01	0.00209	**	T-test	**
ComK BSU10420	iBAQ intensities	BAR610_ctrl_t40	BAR610_stress_t40	0.0018789014973760684	0.0099	0.00188	**	T-test	**
ComK BSU10420	iBAQ intensities	BAR610_ctrl_t40	ML6_ctrl_t0	0.002280851786513553	0.01	0.00228	**	T-test	**
ComK BSU10420	iBAQ intensities	BAR610_ctrl_t40	ML6_ctrl_t20	0.02036811274941496	0.037	0.02037	*	T-test	*
ComK BSU10420	iBAQ intensities	BAR610_ctrl_t40	ML6_ctrl_t40	0.009598904205123882	0.022	0.00960	**	T-test	*
ComK BSU10420	iBAQ intensities	BAR610_ctrl_t40	ML6_stress_t0	0.002891089459060548	0.012	0.00289	**	T-test	*
ComK BSU10420	iBAQ intensities	BAR610_ctrl_t40	ML6_stress_t20	0.975295323015113	0.98	0.97530	ns	T-test
ComK BSU10420	iBAQ intensities	BAR610_ctrl_t40	ML6_stress_t40	0.01295099639808931	0.027	0.01295	*	T-test	*
ComK BSU10420	iBAQ intensities	BAR610_ctrl_t40	Wt_ctrl_t0	0.0487419611696798	0.073	0.04874	*	T-test	.
ComK BSU10420	iBAQ intensities	BAR610_ctrl_t40	Wt_ctrl_t20	0.006335634606168418	0.018	0.00634	**	T-test	*
ComK BSU10420	iBAQ intensities	BAR610_ctrl_t40	Wt_ctrl_t40	0.001062253542803318	0.0079	0.00106	**	T-test	**
ComK BSU10420	iBAQ intensities	BAR610_ctrl_t40	Wt_stress_t0	0.3123100539700759	0.36	0.31231	ns	T-test
ComK BSU10420	iBAQ intensities	BAR610_ctrl_t40	Wt_stress_t20	0.49301189039546445	0.53	0.49301	ns	T-test
ComK BSU10420	iBAQ intensities	BAR610_ctrl_t40	Wt_stress_t40	0.6416970781370628	0.67	0.64170	ns	T-test
ComK BSU10420	iBAQ intensities	BAR610_stress_t0	BAR610_stress_t20	0.1056273833931296	0.14	0.10563	ns	T-test
ComK BSU10420	iBAQ intensities	BAR610_stress_t0	BAR610_stress_t40	0.6952757966302046	0.72	0.69528	ns	T-test
ComK BSU10420	iBAQ intensities	BAR610_stress_t0	ML6_ctrl_t0	0.025344574721279944	0.043	0.02534	*	T-test	*
ComK BSU10420	iBAQ intensities	BAR610_stress_t0	ML6_ctrl_t20	857000000000	0.0075	0.00086	***	T-test	**
ComK BSU10420	iBAQ intensities	BAR610_stress_t0	ML6_ctrl_t40	0.007299003862607084	0.019	0.00730	**	T-test	*
ComK BSU10420	iBAQ intensities	BAR610_stress_t0	ML6_stress_t0	0.05425432435033438	0.08	0.05425	ns	T-test	.
ComK BSU10420	iBAQ intensities	BAR610_stress_t0	ML6_stress_t20	0.014186500866912187	0.029	0.01419	*	T-test	*
ComK BSU10420	iBAQ intensities	BAR610_stress_t0	ML6_stress_t40	0.006613020939861708	0.018	0.00661	**	T-test	*
ComK BSU10420	iBAQ intensities	BAR610_stress_t0	Wt_ctrl_t0	0.004599937235579032	0.015	0.00460	**	T-test	*
ComK BSU10420	iBAQ intensities	BAR610_stress_t0	Wt_ctrl_t20	0.004780319319797044	0.015	0.00478	**	T-test	*
ComK BSU10420	iBAQ intensities	BAR610_stress_t0	Wt_ctrl_t40	0.0024123099350032763	0.011	0.00241	**	T-test	*
ComK BSU10420	iBAQ intensities	BAR610_stress_t0	Wt_stress_t0	0.01958710213472171	0.036	0.01959	*	T-test	*
ComK BSU10420	iBAQ intensities	BAR610_stress_t0	Wt_stress_t20	0.016429665703815308	0.032	0.01643	*	T-test	*
ComK BSU10420	iBAQ intensities	BAR610_stress_t0	Wt_stress_t40	0.022343804724848718	0.039	0.02234	*	T-test	*
ComK BSU10420	iBAQ intensities	BAR610_stress_t20	BAR610_stress_t40	0.13029044165218534	0.16	0.13029	ns	T-test
ComK BSU10420	iBAQ intensities	BAR610_stress_t20	ML6_ctrl_t0	0.38324393391210737	0.42	0.38324	ns	T-test
ComK BSU10420	iBAQ intensities	BAR610_stress_t20	ML6_ctrl_t20	758000000000	0.0071	0.00076	***	T-test	**
ComK BSU10420	iBAQ intensities	BAR610_stress_t20	ML6_ctrl_t40	0.006692275319410341	0.018	0.00669	**	T-test	*
ComK BSU10420	iBAQ intensities	BAR610_stress_t20	ML6_stress_t0	0.3080383045978307	0.35	0.30804	ns	T-test
ComK BSU10420	iBAQ intensities	BAR610_stress_t20	ML6_stress_t20	0.009503621062063188	0.022	0.00950	**	T-test	*
ComK BSU10420	iBAQ intensities	BAR610_stress_t20	ML6_stress_t40	0.003909639490250323	0.014	0.00391	**	T-test	*
ComK BSU10420	iBAQ intensities	BAR610_stress_t20	Wt_ctrl_t0	0.002112445550825467	0.01	0.00211	**	T-test	**
ComK BSU10420	iBAQ intensities	BAR610_stress_t20	Wt_ctrl_t20	0.002150519544199523	0.01	0.00215	**	T-test	**
ComK BSU10420	iBAQ intensities	BAR610_stress_t20	Wt_ctrl_t40	0.0010424840498106183	0.0079	0.00104	**	T-test	**
ComK BSU10420	iBAQ intensities	BAR610_stress_t20	Wt_stress_t0	0.016034485099186015	0.032	0.01603	*	T-test	*
ComK BSU10420	iBAQ intensities	BAR610_stress_t20	Wt_stress_t20	0.013149614380568024	0.027	0.01315	*	T-test	*
ComK BSU10420	iBAQ intensities	BAR610_stress_t20	Wt_stress_t40	0.02123040048242735	0.038	0.02123	*	T-test	*
ComK BSU10420	iBAQ intensities	BAR610_stress_t40	ML6_ctrl_t0	0.031146158612736525	0.051	0.03115	*	T-test	.
ComK BSU10420	iBAQ intensities	BAR610_stress_t40	ML6_ctrl_t20	615000000000	0.0068	0.00061	***	T-test	**
ComK BSU10420	iBAQ intensities	BAR610_stress_t40	ML6_ctrl_t40	0.006602706488382158	0.018	0.00660	**	T-test	*
ComK BSU10420	iBAQ intensities	BAR610_stress_t40	ML6_stress_t0	0.04239502663708158	0.065	0.04240	*	T-test	.
ComK BSU10420	iBAQ intensities	BAR610_stress_t40	ML6_stress_t20	0.008197305294061822	0.021	0.00820	**	T-test	*
ComK BSU10420	iBAQ intensities	BAR610_stress_t40	ML6_stress_t40	0.004177345849984478	0.015	0.00418	**	T-test	*
ComK BSU10420	iBAQ intensities	BAR610_stress_t40	Wt_ctrl_t0	519000000000	0.0068	0.00052	***	T-test	**
ComK BSU10420	iBAQ intensities	BAR610_stress_t40	Wt_ctrl_t20	0.0025013235073535894	0.011	0.00250	**	T-test	*
ComK BSU10420	iBAQ intensities	BAR610_stress_t40	Wt_ctrl_t40	0.0013050403330481816	0.008	0.00131	**	T-test	**
ComK BSU10420	iBAQ intensities	BAR610_stress_t40	Wt_stress_t0	0.012124608571491245	0.026	0.01212	*	T-test	*
ComK BSU10420	iBAQ intensities	BAR610_stress_t40	Wt_stress_t20	0.011481606815943382	0.025	0.01148	*	T-test	*
ComK BSU10420	iBAQ intensities	BAR610_stress_t40	Wt_stress_t40	0.017680561277443118	0.034	0.01768	*	T-test	*
ComK BSU10420	iBAQ intensities	ML6_ctrl_t0	ML6_ctrl_t20	924000000000	0.0076	0.00092	***	T-test	**
ComK BSU10420	iBAQ intensities	ML6_ctrl_t0	ML6_ctrl_t40	0.006959364072730707	0.019	0.00696	**	T-test	*
ComK BSU10420	iBAQ intensities	ML6_ctrl_t0	ML6_stress_t0	0.8079422714496187	0.83	0.80794	ns	T-test
ComK BSU10420	iBAQ intensities	ML6_ctrl_t0	ML6_stress_t20	0.01163814658476341	0.025	0.01164	*	T-test	*
ComK BSU10420	iBAQ intensities	ML6_ctrl_t0	ML6_stress_t40	0.004215316239476737	0.015	0.00422	**	T-test	*
ComK BSU10420	iBAQ intensities	ML6_ctrl_t0	Wt_ctrl_t0	0.001625428634808936	0.0091	0.00163	**	T-test	**
ComK BSU10420	iBAQ intensities	ML6_ctrl_t0	Wt_ctrl_t20	0.002272447695194356	0.01	0.00227	**	T-test	**
ComK BSU10420	iBAQ intensities	ML6_ctrl_t0	Wt_ctrl_t40	0.001061996612804605	0.0079	0.00106	**	T-test	**
ComK BSU10420	iBAQ intensities	ML6_ctrl_t0	Wt_stress_t0	0.021108013168198422	0.038	0.02111	*	T-test	*
ComK BSU10420	iBAQ intensities	ML6_ctrl_t0	Wt_stress_t20	0.015655178675793663	0.031	0.01566	*	T-test	*
ComK BSU10420	iBAQ intensities	ML6_ctrl_t0	Wt_stress_t40	0.025429393086516386	0.043	0.02543	*	T-test	*
ComK BSU10420	iBAQ intensities	ML6_ctrl_t20	ML6_ctrl_t40	0.007910403975611723	0.02	0.00791	**	T-test	*
ComK BSU10420	iBAQ intensities	ML6_ctrl_t20	ML6_stress_t0	937000000000	0.0076	0.00094	***	T-test	**
ComK BSU10420	iBAQ intensities	ML6_ctrl_t20	ML6_stress_t20	0.02501713311379239	0.043	0.02502	*	T-test	*
ComK BSU10420	iBAQ intensities	ML6_ctrl_t20	ML6_stress_t40	0.29343417657584836	0.34	0.29343	ns	T-test
ComK BSU10420	iBAQ intensities	ML6_ctrl_t20	Wt_ctrl_t0	0.005239553440741968	0.017	0.00524	**	T-test	*
ComK BSU10420	iBAQ intensities	ML6_ctrl_t20	Wt_ctrl_t20	0.1719865732472346	0.21	0.17199	ns	T-test
ComK BSU10420	iBAQ intensities	ML6_ctrl_t20	Wt_ctrl_t40	73600000000	0.0069	0.00074	***	T-test	**
ComK BSU10420	iBAQ intensities	ML6_ctrl_t20	Wt_stress_t0	0.009209376631379626	0.022	0.00921	**	T-test	*
ComK BSU10420	iBAQ intensities	ML6_ctrl_t20	Wt_stress_t20	0.06580058438956195	0.092	0.06580	ns	T-test	.
ComK BSU10420	iBAQ intensities	ML6_ctrl_t20	Wt_stress_t40	0.06585301038907589	0.092	0.06585	ns	T-test	.
ComK BSU10420	iBAQ intensities	ML6_ctrl_t40	ML6_stress_t0	0.006804776073720357	0.018	0.00680	**	T-test	*
ComK BSU10420	iBAQ intensities	ML6_ctrl_t40	ML6_stress_t20	0.007236021626115295	0.019	0.00724	**	T-test	*
ComK BSU10420	iBAQ intensities	ML6_ctrl_t40	ML6_stress_t40	0.015085066287579685	0.03	0.01509	*	T-test	*
ComK BSU10420	iBAQ intensities	ML6_ctrl_t40	Wt_ctrl_t0	0.009630708418006551	0.022	0.00963	**	T-test	*
ComK BSU10420	iBAQ intensities	ML6_ctrl_t40	Wt_ctrl_t20	0.01853420201739649	0.034	0.01853	*	T-test	*
ComK BSU10420	iBAQ intensities	ML6_ctrl_t40	Wt_ctrl_t40	0.19094650813963632	0.23	0.19095	ns	T-test
ComK BSU10420	iBAQ intensities	ML6_ctrl_t40	Wt_stress_t0	0.006444546810507588	0.018	0.00644	**	T-test	*
ComK BSU10420	iBAQ intensities	ML6_ctrl_t40	Wt_stress_t20	0.006497511874176297	0.018	0.00650	**	T-test	*
ComK BSU10420	iBAQ intensities	ML6_ctrl_t40	Wt_stress_t40	0.005321083766266947	0.017	0.00532	**	T-test	*
ComK BSU10420	iBAQ intensities	ML6_stress_t0	ML6_stress_t20	0.011960984013069	0.026	0.01196	*	T-test	*
ComK BSU10420	iBAQ intensities	ML6_stress_t0	ML6_stress_t40	0.003911763736946956	0.014	0.00391	**	T-test	*
ComK BSU10420	iBAQ intensities	ML6_stress_t0	Wt_ctrl_t0	0.006270007447541857	0.017	0.00627	**	T-test	*
ComK BSU10420	iBAQ intensities	ML6_stress_t0	Wt_ctrl_t20	0.002059344300014669	0.01	0.00206	**	T-test	**
ComK BSU10420	iBAQ intensities	ML6_stress_t0	Wt_ctrl_t40	926000000000	0.0076	0.00093	***	T-test	**
ComK BSU10420	iBAQ intensities	ML6_stress_t0	Wt_stress_t0	0.022708926774649456	0.04	0.02271	*	T-test	*
ComK BSU10420	iBAQ intensities	ML6_stress_t0	Wt_stress_t20	0.015659460567640227	0.031	0.01566	*	T-test	*
ComK BSU10420	iBAQ intensities	ML6_stress_t0	Wt_stress_t40	0.025757052200179965	0.044	0.02576	*	T-test	*
ComK BSU10420	iBAQ intensities	ML6_stress_t20	ML6_stress_t40	0.010934737968091534	0.024	0.01093	*	T-test	*
ComK BSU10420	iBAQ intensities	ML6_stress_t20	Wt_ctrl_t0	0.11135475878259433	0.14	0.11135	ns	T-test
ComK BSU10420	iBAQ intensities	ML6_stress_t20	Wt_ctrl_t20	0.00569376942808088	0.017	0.00569	**	T-test	*
ComK BSU10420	iBAQ intensities	ML6_stress_t20	Wt_ctrl_t40	532000000000	0.0068	0.00053	***	T-test	**
ComK BSU10420	iBAQ intensities	ML6_stress_t20	Wt_stress_t0	0.35889098323675533	0.4	0.35889	ns	T-test
ComK BSU10420	iBAQ intensities	ML6_stress_t20	Wt_stress_t20	0.5454165524798475	0.58	0.54542	ns	T-test
ComK BSU10420	iBAQ intensities	ML6_stress_t20	Wt_stress_t40	0.6816479350273588	0.71	0.68165	ns	T-test
ComK BSU10420	iBAQ intensities	ML6_stress_t40	Wt_ctrl_t0	0.010625865904947688	0.024	0.01063	*	T-test	*
ComK BSU10420	iBAQ intensities	ML6_stress_t40	Wt_ctrl_t20	0.7295813873255587	0.75	0.72958	ns	T-test
ComK BSU10420	iBAQ intensities	ML6_stress_t40	Wt_ctrl_t40	0.004358245081284204	0.015	0.00436	**	T-test	*
ComK BSU10420	iBAQ intensities	ML6_stress_t40	Wt_stress_t0	0.006205748962961577	0.017	0.00621	**	T-test	*
ComK BSU10420	iBAQ intensities	ML6_stress_t40	Wt_stress_t20	0.019917175933866438	0.036	0.01992	*	T-test	*
ComK BSU10420	iBAQ intensities	ML6_stress_t40	Wt_stress_t40	0.021162777085325036	0.038	0.02116	*	T-test	*
ComK BSU10420	iBAQ intensities	Wt_ctrl_t0	Wt_ctrl_t20	0.006190928603027854	0.017	0.00619	**	T-test	*
ComK BSU10420	iBAQ intensities	Wt_ctrl_t0	Wt_ctrl_t40	0.0020695802961710084	0.01	0.00207	**	T-test	**
ComK BSU10420	iBAQ intensities	Wt_ctrl_t0	Wt_stress_t0	0.38054222182540703	0.42	0.38054	ns	T-test
ComK BSU10420	iBAQ intensities	Wt_ctrl_t0	Wt_stress_t20	0.0857868923138401	0.11	0.08579	ns	T-test
ComK BSU10420	iBAQ intensities	Wt_ctrl_t0	Wt_stress_t40	0.12938074055383247	0.16	0.12938	ns	T-test
ComK BSU10420	iBAQ intensities	Wt_ctrl_t20	Wt_ctrl_t40	0.004670316830671808	0.015	0.00467	**	T-test	*
ComK BSU10420	iBAQ intensities	Wt_ctrl_t20	Wt_stress_t0	0.0031869889678710892	0.012	0.00319	**	T-test	*
ComK BSU10420	iBAQ intensities	Wt_ctrl_t20	Wt_stress_t20	0.011760961342747827	0.025	0.01176	*	T-test	*
ComK BSU10420	iBAQ intensities	Wt_ctrl_t20	Wt_stress_t40	0.01388863044735093	0.029	0.01389	*	T-test	*
ComK BSU10420	iBAQ intensities	Wt_ctrl_t40	Wt_stress_t0	420000000000	0.0062	0.00042	***	T-test	**
ComK BSU10420	iBAQ intensities	Wt_ctrl_t40	Wt_stress_t20	635000000000	0.0068	0.00064	***	T-test	**
ComK BSU10420	iBAQ intensities	Wt_ctrl_t40	Wt_stress_t40	734000000000	0.0069	0.00073	***	T-test	**
ComK BSU10420	iBAQ intensities	Wt_stress_t0	Wt_stress_t20	0.18845337221271197	0.23	0.18845	ns	T-test
ComK BSU10420	iBAQ intensities	Wt_stress_t0	Wt_stress_t40	0.2687602329410217	0.31	0.26876	ns	T-test
ComK BSU10420	iBAQ intensities	Wt_stress_t20	Wt_stress_t40	0.8846824348488211	0.9	0.88468	ns	T-test
Dps BSU30650	iBAQ intensities	BAR609_ctrl_t0	BAR609_ctrl_t20	0.37829696148701275	0.42	0.37830	ns	T-test
Dps BSU30650	iBAQ intensities	BAR609_ctrl_t0	BAR609_ctrl_t40	0.42360323041758297	0.46	0.42360	ns	T-test
Dps BSU30650	iBAQ intensities	BAR609_ctrl_t0	BAR609_stress_t0	0.5684321927802478	0.6	0.56843	ns	T-test
Dps BSU30650	iBAQ intensities	BAR609_ctrl_t0	BAR609_stress_t20	0.09501697452269872	0.12	0.09502	ns	T-test
Dps BSU30650	iBAQ intensities	BAR609_ctrl_t0	BAR609_stress_t40	0.02452349772059821	0.042	0.02452	*	T-test	*
Dps BSU30650	iBAQ intensities	BAR609_ctrl_t0	BAR610_ctrl_t0	720000000000	0.0069	0.00072	***	T-test	**
Dps BSU30650	iBAQ intensities	BAR609_ctrl_t0	BAR610_ctrl_t20	410000000000	0.0062	0.00041	***	T-test	**
Dps BSU30650	iBAQ intensities	BAR609_ctrl_t0	BAR610_ctrl_t40	0.10760382148950055	0.14	0.10760	ns	T-test
Dps BSU30650	iBAQ intensities	BAR609_ctrl_t0	BAR610_stress_t0	0.004200575198423405	0.015	0.00420	**	T-test	*
Dps BSU30650	iBAQ intensities	BAR609_ctrl_t0	BAR610_stress_t20	0.0884675975826442	0.12	0.08847	ns	T-test
Dps BSU30650	iBAQ intensities	BAR609_ctrl_t0	BAR610_stress_t40	0.11437705229573633	0.15	0.11438	ns	T-test
Dps BSU30650	iBAQ intensities	BAR609_ctrl_t0	ML6_ctrl_t0	175000000	6.6e-5	1.8e-07	****	T-test	***
Dps BSU30650	iBAQ intensities	BAR609_ctrl_t0	ML6_ctrl_t20	0.0014364444208677363	0.0084	0.00144	**	T-test	**
Dps BSU30650	iBAQ intensities	BAR609_ctrl_t0	ML6_ctrl_t40	23800000000	2.3e-4	2.4e-06	****	T-test	***
Dps BSU30650	iBAQ intensities	BAR609_ctrl_t0	ML6_stress_t0	44300000000	0.0018	4.4e-05	****	T-test	**
Dps BSU30650	iBAQ intensities	BAR609_ctrl_t0	ML6_stress_t20	401000000000	0.0017	4.0e-05	****	T-test	**
Dps BSU30650	iBAQ intensities	BAR609_ctrl_t0	ML6_stress_t40	592000000	1.2e-4	5.9e-07	****	T-test	***
Dps BSU30650	iBAQ intensities	BAR609_ctrl_t0	Wt_ctrl_t0	6270000000	4.1e-4	6.3e-06	****	T-test	***
Dps BSU30650	iBAQ intensities	BAR609_ctrl_t0	Wt_ctrl_t20	1120000000000	0.003	0.00011	***	T-test	**
Dps BSU30650	iBAQ intensities	BAR609_ctrl_t0	Wt_ctrl_t40	3980000000	3.4e-4	4.0e-06	****	T-test	***
Dps BSU30650	iBAQ intensities	BAR609_ctrl_t0	Wt_stress_t0	51200000000	0.002	5.1e-05	****	T-test	**
Dps BSU30650	iBAQ intensities	BAR609_ctrl_t0	Wt_stress_t20	0.026139486647456613	0.044	0.02614	*	T-test	*
Dps BSU30650	iBAQ intensities	BAR609_ctrl_t0	Wt_stress_t40	0.017122771126121015	0.033	0.01712	*	T-test	*
Dps BSU30650	iBAQ intensities	BAR609_ctrl_t20	BAR609_ctrl_t40	0.963558469733892	0.97	0.96356	ns	T-test
Dps BSU30650	iBAQ intensities	BAR609_ctrl_t20	BAR609_stress_t0	0.6876771240476398	0.71	0.68768	ns	T-test
Dps BSU30650	iBAQ intensities	BAR609_ctrl_t20	BAR609_stress_t20	0.11545322803127883	0.15	0.11545	ns	T-test
Dps BSU30650	iBAQ intensities	BAR609_ctrl_t20	BAR609_stress_t40	0.02606624767751715	0.044	0.02607	*	T-test	*
Dps BSU30650	iBAQ intensities	BAR609_ctrl_t20	BAR610_ctrl_t0	0.05746237441788064	0.083	0.05746	ns	T-test	.
Dps BSU30650	iBAQ intensities	BAR609_ctrl_t20	BAR610_ctrl_t20	0.055847633154867765	0.082	0.05585	ns	T-test	.
Dps BSU30650	iBAQ intensities	BAR609_ctrl_t20	BAR610_ctrl_t40	0.07122007264369855	0.098	0.07122	ns	T-test	.
Dps BSU30650	iBAQ intensities	BAR609_ctrl_t20	BAR610_stress_t0	0.0354402923956836	0.056	0.03544	*	T-test	.
Dps BSU30650	iBAQ intensities	BAR609_ctrl_t20	BAR610_stress_t20	0.2770728179471805	0.32	0.27707	ns	T-test
Dps BSU30650	iBAQ intensities	BAR609_ctrl_t20	BAR610_stress_t40	0.12961693413131728	0.16	0.12962	ns	T-test
Dps BSU30650	iBAQ intensities	BAR609_ctrl_t20	ML6_ctrl_t0	0.0035393487586338926	0.013	0.00354	**	T-test	*
Dps BSU30650	iBAQ intensities	BAR609_ctrl_t20	ML6_ctrl_t20	4140000000000	0.0062	0.00041	***	T-test	**
Dps BSU30650	iBAQ intensities	BAR609_ctrl_t20	ML6_ctrl_t40	0.0027730333188213255	0.012	0.00277	**	T-test	*
Dps BSU30650	iBAQ intensities	BAR609_ctrl_t20	ML6_stress_t0	0.0042396864416400035	0.015	0.00424	**	T-test	*
Dps BSU30650	iBAQ intensities	BAR609_ctrl_t20	ML6_stress_t20	0.004035576785897209	0.014	0.00404	**	T-test	*
Dps BSU30650	iBAQ intensities	BAR609_ctrl_t20	ML6_stress_t40	0.003429864156346216	0.013	0.00343	**	T-test	*
Dps BSU30650	iBAQ intensities	BAR609_ctrl_t20	Wt_ctrl_t0	0.004455738719842838	0.015	0.00446	**	T-test	*
Dps BSU30650	iBAQ intensities	BAR609_ctrl_t20	Wt_ctrl_t20	0.002395118510985777	0.011	0.00240	**	T-test	*
Dps BSU30650	iBAQ intensities	BAR609_ctrl_t20	Wt_ctrl_t40	0.004741014397596541	0.015	0.00474	**	T-test	*
Dps BSU30650	iBAQ intensities	BAR609_ctrl_t20	Wt_stress_t0	0.0021657210038261853	0.01	0.00217	**	T-test	**
Dps BSU30650	iBAQ intensities	BAR609_ctrl_t20	Wt_stress_t20	0.0095106776882242	0.022	0.00951	**	T-test	*
Dps BSU30650	iBAQ intensities	BAR609_ctrl_t20	Wt_stress_t40	0.020179100892933653	0.036	0.02018	*	T-test	*
Dps BSU30650	iBAQ intensities	BAR609_ctrl_t40	BAR609_stress_t0	0.6866651174180385	0.71	0.68667	ns	T-test
Dps BSU30650	iBAQ intensities	BAR609_ctrl_t40	BAR609_stress_t20	0.11792800460746558	0.15	0.11793	ns	T-test
Dps BSU30650	iBAQ intensities	BAR609_ctrl_t40	BAR609_stress_t40	0.025457967636905388	0.043	0.02546	*	T-test	*
Dps BSU30650	iBAQ intensities	BAR609_ctrl_t40	BAR610_ctrl_t0	0.07793500459934953	0.1	0.07794	ns	T-test	.
Dps BSU30650	iBAQ intensities	BAR609_ctrl_t40	BAR610_ctrl_t20	0.07731830788195808	0.1	0.07732	ns	T-test	.
Dps BSU30650	iBAQ intensities	BAR609_ctrl_t40	BAR610_ctrl_t40	0.0989851455985209	0.13	0.09899	ns	T-test
Dps BSU30650	iBAQ intensities	BAR609_ctrl_t40	BAR610_stress_t0	0.054363963059737834	0.08	0.05436	ns	T-test	.
Dps BSU30650	iBAQ intensities	BAR609_ctrl_t40	BAR610_stress_t20	0.34334362955737063	0.39	0.34334	ns	T-test
Dps BSU30650	iBAQ intensities	BAR609_ctrl_t40	BAR610_stress_t40	0.12906636587568926	0.16	0.12907	ns	T-test
Dps BSU30650	iBAQ intensities	BAR609_ctrl_t40	ML6_ctrl_t0	0.005350945157906676	0.017	0.00535	**	T-test	*
Dps BSU30650	iBAQ intensities	BAR609_ctrl_t40	ML6_ctrl_t20	524000000000	0.0068	0.00052	***	T-test	**
Dps BSU30650	iBAQ intensities	BAR609_ctrl_t40	ML6_ctrl_t40	0.004577217581579909	0.015	0.00458	**	T-test	*
Dps BSU30650	iBAQ intensities	BAR609_ctrl_t40	ML6_stress_t0	0.006087015838074533	0.017	0.00609	**	T-test	*
Dps BSU30650	iBAQ intensities	BAR609_ctrl_t40	ML6_stress_t20	0.005798123971445765	0.017	0.00580	**	T-test	*
Dps BSU30650	iBAQ intensities	BAR609_ctrl_t40	ML6_stress_t40	0.005270100788042477	0.017	0.00527	**	T-test	*
Dps BSU30650	iBAQ intensities	BAR609_ctrl_t40	Wt_ctrl_t0	0.006499778644524882	0.018	0.00650	**	T-test	*
Dps BSU30650	iBAQ intensities	BAR609_ctrl_t40	Wt_ctrl_t20	0.004618321740272535	0.015	0.00462	**	T-test	*
Dps BSU30650	iBAQ intensities	BAR609_ctrl_t40	Wt_ctrl_t40	0.00756274003130066	0.02	0.00756	**	T-test	*
Dps BSU30650	iBAQ intensities	BAR609_ctrl_t40	Wt_stress_t0	0.004081831238767822	0.014	0.00408	**	T-test	*
Dps BSU30650	iBAQ intensities	BAR609_ctrl_t40	Wt_stress_t20	0.0147402768812463	0.03	0.01474	*	T-test	*
Dps BSU30650	iBAQ intensities	BAR609_ctrl_t40	Wt_stress_t40	0.03455151686950204	0.055	0.03455	*	T-test	.
Dps BSU30650	iBAQ intensities	BAR609_stress_t0	BAR609_stress_t20	0.09780065483510877	0.13	0.09780	ns	T-test
Dps BSU30650	iBAQ intensities	BAR609_stress_t0	BAR609_stress_t40	0.024758459030631747	0.043	0.02476	*	T-test	*
Dps BSU30650	iBAQ intensities	BAR609_stress_t0	BAR610_ctrl_t0	0.05256841076175098	0.078	0.05257	ns	T-test	.
Dps BSU30650	iBAQ intensities	BAR609_stress_t0	BAR610_ctrl_t20	0.0500134861767855	0.074	0.05001	ns	T-test	.
Dps BSU30650	iBAQ intensities	BAR609_stress_t0	BAR610_ctrl_t40	0.08244498639519328	0.11	0.08244	ns	T-test
Dps BSU30650	iBAQ intensities	BAR609_stress_t0	BAR610_stress_t0	0.027742639431558653	0.046	0.02774	*	T-test	*
Dps BSU30650	iBAQ intensities	BAR609_stress_t0	BAR610_stress_t20	0.14198580620914628	0.18	0.14199	ns	T-test
Dps BSU30650	iBAQ intensities	BAR609_stress_t0	BAR610_stress_t40	0.11983198329706356	0.15	0.11983	ns	T-test
Dps BSU30650	iBAQ intensities	BAR609_stress_t0	ML6_ctrl_t0	0.002342889742690053	0.011	0.00234	**	T-test	*
Dps BSU30650	iBAQ intensities	BAR609_stress_t0	ML6_ctrl_t20	515000000000	0.0068	0.00052	***	T-test	**
Dps BSU30650	iBAQ intensities	BAR609_stress_t0	ML6_ctrl_t40	0.0016003363425991764	0.0091	0.00160	**	T-test	**
Dps BSU30650	iBAQ intensities	BAR609_stress_t0	ML6_stress_t0	0.0030541703528651635	0.012	0.00305	**	T-test	*
Dps BSU30650	iBAQ intensities	BAR609_stress_t0	ML6_stress_t20	0.002899873587848593	0.012	0.00290	**	T-test	*
Dps BSU30650	iBAQ intensities	BAR609_stress_t0	ML6_stress_t40	0.002214322998682218	0.01	0.00221	**	T-test	**
Dps BSU30650	iBAQ intensities	BAR609_stress_t0	Wt_ctrl_t0	0.003137031472433027	0.012	0.00314	**	T-test	*
Dps BSU30650	iBAQ intensities	BAR609_stress_t0	Wt_ctrl_t20	0.0011264401748458134	0.0079	0.00113	**	T-test	**
Dps BSU30650	iBAQ intensities	BAR609_stress_t0	Wt_ctrl_t40	0.0029317772838620463	0.012	0.00293	**	T-test	*
Dps BSU30650	iBAQ intensities	BAR609_stress_t0	Wt_stress_t0	0.0010378439807617011	0.0079	0.00104	**	T-test	**
Dps BSU30650	iBAQ intensities	BAR609_stress_t0	Wt_stress_t20	0.00965511145040784	0.022	0.00966	**	T-test	*
Dps BSU30650	iBAQ intensities	BAR609_stress_t0	Wt_stress_t40	0.015309992378360424	0.031	0.01531	*	T-test	*
Dps BSU30650	iBAQ intensities	BAR609_stress_t20	BAR609_stress_t40	0.060475687774728684	0.087	0.06048	ns	T-test	.
Dps BSU30650	iBAQ intensities	BAR609_stress_t20	BAR610_ctrl_t0	0.050627425914048084	0.075	0.05063	ns	T-test	.
Dps BSU30650	iBAQ intensities	BAR609_stress_t20	BAR610_ctrl_t20	0.05046136614983958	0.075	0.05046	ns	T-test	.
Dps BSU30650	iBAQ intensities	BAR609_stress_t20	BAR610_ctrl_t40	0.048188819243995484	0.072	0.04819	*	T-test	.
Dps BSU30650	iBAQ intensities	BAR609_stress_t20	BAR610_stress_t0	0.043256824160241396	0.066	0.04326	*	T-test	.
Dps BSU30650	iBAQ intensities	BAR609_stress_t20	BAR610_stress_t20	0.22436169814573337	0.27	0.22436	ns	T-test
Dps BSU30650	iBAQ intensities	BAR609_stress_t20	BAR610_stress_t40	0.4065781136403831	0.45	0.40658	ns	T-test
Dps BSU30650	iBAQ intensities	BAR609_stress_t20	ML6_ctrl_t0	0.010735213883766434	0.024	0.01074	*	T-test	*
Dps BSU30650	iBAQ intensities	BAR609_stress_t20	ML6_ctrl_t20	0.002102484523437446	0.01	0.00210	**	T-test	**
Dps BSU30650	iBAQ intensities	BAR609_stress_t20	ML6_ctrl_t40	0.010319433667125667	0.023	0.01032	*	T-test	*
Dps BSU30650	iBAQ intensities	BAR609_stress_t20	ML6_stress_t0	0.011303226114941285	0.025	0.01130	*	T-test	*
Dps BSU30650	iBAQ intensities	BAR609_stress_t20	ML6_stress_t20	0.010910682140648165	0.024	0.01091	*	T-test	*
Dps BSU30650	iBAQ intensities	BAR609_stress_t20	ML6_stress_t40	0.010764048894579763	0.024	0.01076	*	T-test	*
Dps BSU30650	iBAQ intensities	BAR609_stress_t20	Wt_ctrl_t0	0.012016294260246599	0.026	0.01202	*	T-test	*
Dps BSU30650	iBAQ intensities	BAR609_stress_t20	Wt_ctrl_t20	0.011852981375814134	0.025	0.01185	*	T-test	*
Dps BSU30650	iBAQ intensities	BAR609_stress_t20	Wt_ctrl_t40	0.014342796790727239	0.029	0.01434	*	T-test	*
Dps BSU30650	iBAQ intensities	BAR609_stress_t20	Wt_stress_t0	0.010656312668049624	0.024	0.01066	*	T-test	*
Dps BSU30650	iBAQ intensities	BAR609_stress_t20	Wt_stress_t20	0.02035958221420485	0.037	0.02036	*	T-test	*
Dps BSU30650	iBAQ intensities	BAR609_stress_t20	Wt_stress_t40	0.03469772875148384	0.056	0.03470	*	T-test	.
Dps BSU30650	iBAQ intensities	BAR609_stress_t40	BAR610_ctrl_t0	0.01731214690220031	0.034	0.01731	*	T-test	*
Dps BSU30650	iBAQ intensities	BAR609_stress_t40	BAR610_ctrl_t20	0.017345606887462704	0.034	0.01735	*	T-test	*
Dps BSU30650	iBAQ intensities	BAR609_stress_t40	BAR610_ctrl_t40	0.017816017979071803	0.034	0.01782	*	T-test	*
Dps BSU30650	iBAQ intensities	BAR609_stress_t40	BAR610_stress_t0	0.016094542053803083	0.032	0.01609	*	T-test	*
Dps BSU30650	iBAQ intensities	BAR609_stress_t40	BAR610_stress_t20	0.034092817790250536	0.055	0.03409	*	T-test	.
Dps BSU30650	iBAQ intensities	BAR609_stress_t40	BAR610_stress_t40	0.21197482492706232	0.26	0.21197	ns	T-test
Dps BSU30650	iBAQ intensities	BAR609_stress_t40	ML6_ctrl_t0	0.005538673509312685	0.017	0.00554	**	T-test	*
Dps BSU30650	iBAQ intensities	BAR609_stress_t40	ML6_ctrl_t20	0.0040422614234234275	0.014	0.00404	**	T-test	*
Dps BSU30650	iBAQ intensities	BAR609_stress_t40	ML6_ctrl_t40	0.0054881600375541306	0.017	0.00549	**	T-test	*
Dps BSU30650	iBAQ intensities	BAR609_stress_t40	ML6_stress_t0	0.0057141063641591066	0.017	0.00571	**	T-test	*
Dps BSU30650	iBAQ intensities	BAR609_stress_t40	ML6_stress_t20	0.0055392364034180155	0.017	0.00554	**	T-test	*
Dps BSU30650	iBAQ intensities	BAR609_stress_t40	ML6_stress_t40	0.005578209757778334	0.017	0.00558	**	T-test	*
Dps BSU30650	iBAQ intensities	BAR609_stress_t40	Wt_ctrl_t0	0.0060547796755772276	0.017	0.00605	**	T-test	*
Dps BSU30650	iBAQ intensities	BAR609_stress_t40	Wt_ctrl_t20	0.006505729302898353	0.018	0.00651	**	T-test	*
Dps BSU30650	iBAQ intensities	BAR609_stress_t40	Wt_ctrl_t40	0.0072084088835604005	0.019	0.00721	**	T-test	*
Dps BSU30650	iBAQ intensities	BAR609_stress_t40	Wt_stress_t0	0.0058886135672246995	0.017	0.00589	**	T-test	*
Dps BSU30650	iBAQ intensities	BAR609_stress_t40	Wt_stress_t20	0.011509761985637725	0.025	0.01151	*	T-test	*
Dps BSU30650	iBAQ intensities	BAR609_stress_t40	Wt_stress_t40	0.014659764393074677	0.03	0.01466	*	T-test	*
Dps BSU30650	iBAQ intensities	BAR610_ctrl_t0	BAR610_ctrl_t20	0.8496400486374454	0.86	0.84964	ns	T-test
Dps BSU30650	iBAQ intensities	BAR610_ctrl_t0	BAR610_ctrl_t40	0.39129077280485197	0.43	0.39129	ns	T-test
Dps BSU30650	iBAQ intensities	BAR610_ctrl_t0	BAR610_stress_t0	0.3195468832342713	0.36	0.31955	ns	T-test
Dps BSU30650	iBAQ intensities	BAR610_ctrl_t0	BAR610_stress_t20	0.02523390643188865	0.043	0.02523	*	T-test	*
Dps BSU30650	iBAQ intensities	BAR610_ctrl_t0	BAR610_stress_t40	0.07762513903421753	0.1	0.07763	ns	T-test	.
Dps BSU30650	iBAQ intensities	BAR610_ctrl_t0	ML6_ctrl_t0	28700000	2e-05	2.9e-08	****	T-test	***
Dps BSU30650	iBAQ intensities	BAR610_ctrl_t0	ML6_ctrl_t20	0.0040135527988385674	0.014	0.00401	**	T-test	*
Dps BSU30650	iBAQ intensities	BAR610_ctrl_t0	ML6_ctrl_t40	6300000000	0.0022	6.3e-05	****	T-test	**
Dps BSU30650	iBAQ intensities	BAR610_ctrl_t0	ML6_stress_t0	11500000000	1.5e-4	1.2e-06	****	T-test	***
Dps BSU30650	iBAQ intensities	BAR610_ctrl_t0	ML6_stress_t20	954000000	1.5e-4	9.5e-07	****	T-test	***
Dps BSU30650	iBAQ intensities	BAR610_ctrl_t0	ML6_stress_t40	5360000000	3.8e-4	5.4e-06	****	T-test	***
Dps BSU30650	iBAQ intensities	BAR610_ctrl_t0	Wt_ctrl_t0	194000000	6.6e-5	1.9e-07	****	T-test	***
Dps BSU30650	iBAQ intensities	BAR610_ctrl_t0	Wt_ctrl_t20	836000000000	0.0074	0.00084	***	T-test	**
Dps BSU30650	iBAQ intensities	BAR610_ctrl_t0	Wt_ctrl_t40	1020000000000	0.0029	0.00010	***	T-test	**
Dps BSU30650	iBAQ intensities	BAR610_ctrl_t0	Wt_stress_t0	480000000000	0.0067	0.00048	***	T-test	**
Dps BSU30650	iBAQ intensities	BAR610_ctrl_t0	Wt_stress_t20	0.11635494244711723	0.15	0.11635	ns	T-test
Dps BSU30650	iBAQ intensities	BAR610_ctrl_t0	Wt_stress_t40	0.23548487569710266	0.28	0.23548	ns	T-test
Dps BSU30650	iBAQ intensities	BAR610_ctrl_t20	BAR610_ctrl_t40	0.41321093354419497	0.45	0.41321	ns	T-test
Dps BSU30650	iBAQ intensities	BAR610_ctrl_t20	BAR610_stress_t0	0.2932244437032401	0.34	0.29322	ns	T-test
Dps BSU30650	iBAQ intensities	BAR610_ctrl_t20	BAR610_stress_t20	0.023375756695437917	0.041	0.02338	*	T-test	*
Dps BSU30650	iBAQ intensities	BAR610_ctrl_t20	BAR610_stress_t40	0.0778549786190973	0.1	0.07785	ns	T-test	.
Dps BSU30650	iBAQ intensities	BAR610_ctrl_t20	ML6_ctrl_t0	396000000	1.1e-4	4.0e-07	****	T-test	***
Dps BSU30650	iBAQ intensities	BAR610_ctrl_t20	ML6_ctrl_t20	0.0038020733020218698	0.014	0.00380	**	T-test	*
Dps BSU30650	iBAQ intensities	BAR610_ctrl_t20	ML6_ctrl_t40	5480000000	3.8e-4	5.5e-06	****	T-test	***
Dps BSU30650	iBAQ intensities	BAR610_ctrl_t20	ML6_stress_t0	71600000000	0.0023	7.2e-05	****	T-test	**
Dps BSU30650	iBAQ intensities	BAR610_ctrl_t20	ML6_stress_t20	64000000000	0.0022	6.4e-05	****	T-test	**
Dps BSU30650	iBAQ intensities	BAR610_ctrl_t20	ML6_stress_t40	13500000000	1.5e-4	1.4e-06	****	T-test	***
Dps BSU30650	iBAQ intensities	BAR610_ctrl_t20	Wt_ctrl_t0	11900000000	7.2e-4	1.2e-05	****	T-test	***
Dps BSU30650	iBAQ intensities	BAR610_ctrl_t20	Wt_ctrl_t20	2440000000000	0.0045	0.00024	***	T-test	**
Dps BSU30650	iBAQ intensities	BAR610_ctrl_t20	Wt_ctrl_t40	12000000000	7.2e-4	1.2e-05	****	T-test	***
Dps BSU30650	iBAQ intensities	BAR610_ctrl_t20	Wt_stress_t0	1070000000000	0.0029	0.00011	***	T-test	**
Dps BSU30650	iBAQ intensities	BAR610_ctrl_t20	Wt_stress_t20	0.10978108532659614	0.14	0.10978	ns	T-test
Dps BSU30650	iBAQ intensities	BAR610_ctrl_t20	Wt_stress_t40	0.21897839621856435	0.26	0.21898	ns	T-test
Dps BSU30650	iBAQ intensities	BAR610_ctrl_t40	BAR610_stress_t0	0.22239605831943288	0.27	0.22240	ns	T-test
Dps BSU30650	iBAQ intensities	BAR610_ctrl_t40	BAR610_stress_t20	0.01706504696424881	0.033	0.01707	*	T-test	*
Dps BSU30650	iBAQ intensities	BAR610_ctrl_t40	BAR610_stress_t40	0.08192990046232015	0.11	0.08193	ns	T-test
Dps BSU30650	iBAQ intensities	BAR610_ctrl_t40	ML6_ctrl_t0	0.002703748983683846	0.012	0.00270	**	T-test	*
Dps BSU30650	iBAQ intensities	BAR610_ctrl_t40	ML6_ctrl_t20	0.0016153456467191615	0.0091	0.00162	**	T-test	**
Dps BSU30650	iBAQ intensities	BAR610_ctrl_t40	ML6_ctrl_t40	0.0017545557491140532	0.0096	0.00175	**	T-test	**
Dps BSU30650	iBAQ intensities	BAR610_ctrl_t40	ML6_stress_t0	0.0036813642610225425	0.013	0.00368	**	T-test	*
Dps BSU30650	iBAQ intensities	BAR610_ctrl_t40	ML6_stress_t20	0.003457337403710829	0.013	0.00346	**	T-test	*
Dps BSU30650	iBAQ intensities	BAR610_ctrl_t40	ML6_stress_t40	0.0025389171140671905	0.011	0.00254	**	T-test	*
Dps BSU30650	iBAQ intensities	BAR610_ctrl_t40	Wt_ctrl_t0	0.0038252219830653077	0.014	0.00383	**	T-test	*
Dps BSU30650	iBAQ intensities	BAR610_ctrl_t40	Wt_ctrl_t20	0.0013166684332827502	0.008	0.00132	**	T-test	**
Dps BSU30650	iBAQ intensities	BAR610_ctrl_t40	Wt_ctrl_t40	0.003750486370554198	0.014	0.00375	**	T-test	*
Dps BSU30650	iBAQ intensities	BAR610_ctrl_t40	Wt_stress_t0	0.001131373803005922	0.0079	0.00113	**	T-test	**
Dps BSU30650	iBAQ intensities	BAR610_ctrl_t40	Wt_stress_t20	0.0543781361296658	0.08	0.05438	ns	T-test	.
Dps BSU30650	iBAQ intensities	BAR610_ctrl_t40	Wt_stress_t40	0.13503877353120156	0.17	0.13504	ns	T-test
Dps BSU30650	iBAQ intensities	BAR610_stress_t0	BAR610_stress_t20	0.013380962508647759	0.028	0.01338	*	T-test	*
Dps BSU30650	iBAQ intensities	BAR610_stress_t0	BAR610_stress_t40	0.07211653915494233	0.099	0.07212	ns	T-test	.
Dps BSU30650	iBAQ intensities	BAR610_stress_t0	ML6_ctrl_t0	216000000000	0.0044	0.00022	***	T-test	**
Dps BSU30650	iBAQ intensities	BAR610_stress_t0	ML6_ctrl_t20	0.004075517194654295	0.014	0.00408	**	T-test	*
Dps BSU30650	iBAQ intensities	BAR610_stress_t0	ML6_ctrl_t40	47200000000	0.0019	4.7e-05	****	T-test	**
Dps BSU30650	iBAQ intensities	BAR610_stress_t0	ML6_stress_t0	895000000000	0.0075	0.00089	***	T-test	**
Dps BSU30650	iBAQ intensities	BAR610_stress_t0	ML6_stress_t20	827000000000	0.0074	0.00083	***	T-test	**
Dps BSU30650	iBAQ intensities	BAR610_stress_t0	ML6_stress_t40	162000000000	0.0037	0.00016	***	T-test	**
Dps BSU30650	iBAQ intensities	BAR610_stress_t0	Wt_ctrl_t0	659000000000	0.0068	0.00066	***	T-test	**
Dps BSU30650	iBAQ intensities	BAR610_stress_t0	Wt_ctrl_t20	70000000000	0.0023	7.0e-05	****	T-test	**
Dps BSU30650	iBAQ intensities	BAR610_stress_t0	Wt_ctrl_t40	1760000000000	0.004	0.00018	***	T-test	**
Dps BSU30650	iBAQ intensities	BAR610_stress_t0	Wt_stress_t0	37200000000	0.0017	3.7e-05	****	T-test	**
Dps BSU30650	iBAQ intensities	BAR610_stress_t0	Wt_stress_t20	0.1546338918997882	0.19	0.15463	ns	T-test
Dps BSU30650	iBAQ intensities	BAR610_stress_t0	Wt_stress_t40	0.50428174236564	0.54	0.50428	ns	T-test
Dps BSU30650	iBAQ intensities	BAR610_stress_t20	BAR610_stress_t40	0.1778855172420647	0.22	0.17789	ns	T-test
Dps BSU30650	iBAQ intensities	BAR610_stress_t20	ML6_ctrl_t0	0.0024261574394446156	0.011	0.00243	**	T-test	*
Dps BSU30650	iBAQ intensities	BAR610_stress_t20	ML6_ctrl_t20	2110000000000	0.0044	0.00021	***	T-test	**
Dps BSU30650	iBAQ intensities	BAR610_stress_t20	ML6_ctrl_t40	0.0017958629482738052	0.0097	0.00180	**	T-test	**
Dps BSU30650	iBAQ intensities	BAR610_stress_t20	ML6_stress_t0	0.002992055435021757	0.012	0.00299	**	T-test	*
Dps BSU30650	iBAQ intensities	BAR610_stress_t20	ML6_stress_t20	0.0028612774746241006	0.012	0.00286	**	T-test	*
Dps BSU30650	iBAQ intensities	BAR610_stress_t20	ML6_stress_t40	0.0023230375155934434	0.011	0.00232	**	T-test	*
Dps BSU30650	iBAQ intensities	BAR610_stress_t20	Wt_ctrl_t0	0.003079448268267879	0.012	0.00308	**	T-test	*
Dps BSU30650	iBAQ intensities	BAR610_stress_t20	Wt_ctrl_t20	0.0013361368243363923	0.008	0.00134	**	T-test	**
Dps BSU30650	iBAQ intensities	BAR610_stress_t20	Wt_ctrl_t40	0.002957887451388186	0.012	0.00296	**	T-test	*
Dps BSU30650	iBAQ intensities	BAR610_stress_t20	Wt_stress_t0	0.001261815219268506	0.0079	0.00126	**	T-test	**
Dps BSU30650	iBAQ intensities	BAR610_stress_t20	Wt_stress_t20	0.003548248263465207	0.013	0.00355	**	T-test	*
Dps BSU30650	iBAQ intensities	BAR610_stress_t20	Wt_stress_t40	0.006456173464172486	0.018	0.00646	**	T-test	*
Dps BSU30650	iBAQ intensities	BAR610_stress_t40	ML6_ctrl_t0	0.025234293309696194	0.043	0.02523	*	T-test	*
Dps BSU30650	iBAQ intensities	BAR610_stress_t40	ML6_ctrl_t20	0.018389321670501665	0.034	0.01839	*	T-test	*
Dps BSU30650	iBAQ intensities	BAR610_stress_t40	ML6_ctrl_t40	0.025007185614752115	0.043	0.02501	*	T-test	*
Dps BSU30650	iBAQ intensities	BAR610_stress_t40	ML6_stress_t0	0.02597198756324242	0.044	0.02597	*	T-test	*
Dps BSU30650	iBAQ intensities	BAR610_stress_t40	ML6_stress_t20	0.025246290609903185	0.043	0.02525	*	T-test	*
Dps BSU30650	iBAQ intensities	BAR610_stress_t40	ML6_stress_t40	0.025395178403035755	0.043	0.02540	*	T-test	*
Dps BSU30650	iBAQ intensities	BAR610_stress_t40	Wt_ctrl_t0	0.027385132106729156	0.046	0.02739	*	T-test	*
Dps BSU30650	iBAQ intensities	BAR610_stress_t40	Wt_ctrl_t20	0.029224212004456004	0.048	0.02922	*	T-test	*
Dps BSU30650	iBAQ intensities	BAR610_stress_t40	Wt_ctrl_t40	0.03220151214511205	0.052	0.03220	*	T-test	.
Dps BSU30650	iBAQ intensities	BAR610_stress_t40	Wt_stress_t0	0.026646614611443558	0.045	0.02665	*	T-test	*
Dps BSU30650	iBAQ intensities	BAR610_stress_t40	Wt_stress_t20	0.05177500362915187	0.077	0.05178	ns	T-test	.
Dps BSU30650	iBAQ intensities	BAR610_stress_t40	Wt_stress_t40	0.06580971057098435	0.092	0.06581	ns	T-test	.
Dps BSU30650	iBAQ intensities	ML6_ctrl_t0	ML6_ctrl_t20	0.2822671232677989	0.33	0.28227	ns	T-test
Dps BSU30650	iBAQ intensities	ML6_ctrl_t0	ML6_ctrl_t40	0.9557024144573537	0.96	0.95570	ns	T-test
Dps BSU30650	iBAQ intensities	ML6_ctrl_t0	ML6_stress_t0	0.11727817135946761	0.15	0.11728	ns	T-test
Dps BSU30650	iBAQ intensities	ML6_ctrl_t0	ML6_stress_t20	0.770970888711646	0.79	0.77097	ns	T-test
Dps BSU30650	iBAQ intensities	ML6_ctrl_t0	ML6_stress_t40	0.6703221252839042	0.7	0.67032	ns	T-test
Dps BSU30650	iBAQ intensities	ML6_ctrl_t0	Wt_ctrl_t0	0.002583049114205476	0.011	0.00258	**	T-test	*
Dps BSU30650	iBAQ intensities	ML6_ctrl_t0	Wt_ctrl_t20	0.01716568041202836	0.033	0.01717	*	T-test	*
Dps BSU30650	iBAQ intensities	ML6_ctrl_t0	Wt_ctrl_t40	506000000000	0.0068	0.00051	***	T-test	**
Dps BSU30650	iBAQ intensities	ML6_ctrl_t0	Wt_stress_t0	0.08804537130064712	0.12	0.08805	ns	T-test
Dps BSU30650	iBAQ intensities	ML6_ctrl_t0	Wt_stress_t20	0.009124129453883098	0.022	0.00912	**	T-test	*
Dps BSU30650	iBAQ intensities	ML6_ctrl_t0	Wt_stress_t40	0.0020205475650645057	0.01	0.00202	**	T-test	**
Dps BSU30650	iBAQ intensities	ML6_ctrl_t20	ML6_ctrl_t40	0.2799760784005455	0.33	0.27998	ns	T-test
Dps BSU30650	iBAQ intensities	ML6_ctrl_t20	ML6_stress_t0	0.35601113721019184	0.4	0.35601	ns	T-test
Dps BSU30650	iBAQ intensities	ML6_ctrl_t20	ML6_stress_t20	0.2715130005803018	0.32	0.27151	ns	T-test
Dps BSU30650	iBAQ intensities	ML6_ctrl_t20	ML6_stress_t40	0.3045318146533538	0.35	0.30453	ns	T-test
Dps BSU30650	iBAQ intensities	ML6_ctrl_t20	Wt_ctrl_t0	0.5774078621075539	0.61	0.57741	ns	T-test
Dps BSU30650	iBAQ intensities	ML6_ctrl_t20	Wt_ctrl_t20	0.9244664447330154	0.93	0.92447	ns	T-test
Dps BSU30650	iBAQ intensities	ML6_ctrl_t20	Wt_ctrl_t40	0.5325584356825207	0.57	0.53256	ns	T-test
Dps BSU30650	iBAQ intensities	ML6_ctrl_t20	Wt_stress_t0	0.5656741977738193	0.6	0.56567	ns	T-test
Dps BSU30650	iBAQ intensities	ML6_ctrl_t20	Wt_stress_t20	0.009605577914223909	0.022	0.00961	**	T-test	*
Dps BSU30650	iBAQ intensities	ML6_ctrl_t20	Wt_stress_t40	0.004246444735635375	0.015	0.00425	**	T-test	*
Dps BSU30650	iBAQ intensities	ML6_ctrl_t40	ML6_stress_t0	0.28860054255341683	0.33	0.28860	ns	T-test
Dps BSU30650	iBAQ intensities	ML6_ctrl_t40	ML6_stress_t20	0.9032223631053214	0.91	0.90322	ns	T-test
Dps BSU30650	iBAQ intensities	ML6_ctrl_t40	ML6_stress_t40	0.705862280147484	0.73	0.70586	ns	T-test
Dps BSU30650	iBAQ intensities	ML6_ctrl_t40	Wt_ctrl_t0	0.034070481136388664	0.055	0.03407	*	T-test	.
Dps BSU30650	iBAQ intensities	ML6_ctrl_t40	Wt_ctrl_t20	0.01186926968056336	0.025	0.01187	*	T-test	*
Dps BSU30650	iBAQ intensities	ML6_ctrl_t40	Wt_ctrl_t40	689000000000	0.0068	0.00069	***	T-test	**
Dps BSU30650	iBAQ intensities	ML6_ctrl_t40	Wt_stress_t0	0.0851592703115856	0.11	0.08516	ns	T-test
Dps BSU30650	iBAQ intensities	ML6_ctrl_t40	Wt_stress_t20	0.007408711970278495	0.019	0.00741	**	T-test	*
Dps BSU30650	iBAQ intensities	ML6_ctrl_t40	Wt_stress_t40	0.0010590782960731833	0.0079	0.00106	**	T-test	**
Dps BSU30650	iBAQ intensities	ML6_stress_t0	ML6_stress_t20	0.010599768530447104	0.024	0.01060	*	T-test	*
Dps BSU30650	iBAQ intensities	ML6_stress_t0	ML6_stress_t40	0.32447696856818425	0.37	0.32448	ns	T-test
Dps BSU30650	iBAQ intensities	ML6_stress_t0	Wt_ctrl_t0	0.007057060498884243	0.019	0.00706	**	T-test	*
Dps BSU30650	iBAQ intensities	ML6_stress_t0	Wt_ctrl_t20	0.03597920533600854	0.057	0.03598	*	T-test	.
Dps BSU30650	iBAQ intensities	ML6_stress_t0	Wt_ctrl_t40	0.004258268094077928	0.015	0.00426	**	T-test	*
Dps BSU30650	iBAQ intensities	ML6_stress_t0	Wt_stress_t0	0.19569940909423705	0.24	0.19570	ns	T-test
Dps BSU30650	iBAQ intensities	ML6_stress_t0	Wt_stress_t20	0.011044471886178284	0.024	0.01104	*	T-test	*
Dps BSU30650	iBAQ intensities	ML6_stress_t0	Wt_stress_t40	0.0032199907467485122	0.012	0.00322	**	T-test	*
Dps BSU30650	iBAQ intensities	ML6_stress_t20	ML6_stress_t40	0.4687597865824531	0.51	0.46876	ns	T-test
Dps BSU30650	iBAQ intensities	ML6_stress_t20	Wt_ctrl_t0	0.0018538725521552116	0.0099	0.00185	**	T-test	**
Dps BSU30650	iBAQ intensities	ML6_stress_t20	Wt_ctrl_t20	0.0248921668508461	0.043	0.02489	*	T-test	*
Dps BSU30650	iBAQ intensities	ML6_stress_t20	Wt_ctrl_t40	0.003175293330833336	0.012	0.00318	**	T-test	*
Dps BSU30650	iBAQ intensities	ML6_stress_t20	Wt_stress_t0	0.09301049498641013	0.12	0.09301	ns	T-test
Dps BSU30650	iBAQ intensities	ML6_stress_t20	Wt_stress_t20	0.010159101014014975	0.023	0.01016	*	T-test	*
Dps BSU30650	iBAQ intensities	ML6_stress_t20	Wt_stress_t40	0.0029880274590859644	0.012	0.00299	**	T-test	*
Dps BSU30650	iBAQ intensities	ML6_stress_t40	Wt_ctrl_t0	0.015619591619147914	0.031	0.01562	*	T-test	*
Dps BSU30650	iBAQ intensities	ML6_stress_t40	Wt_ctrl_t20	0.017935359055326207	0.034	0.01794	*	T-test	*
Dps BSU30650	iBAQ intensities	ML6_stress_t40	Wt_ctrl_t40	631000000000	0.0068	0.00063	***	T-test	**
Dps BSU30650	iBAQ intensities	ML6_stress_t40	Wt_stress_t0	0.11041618119598479	0.14	0.11042	ns	T-test
Dps BSU30650	iBAQ intensities	ML6_stress_t40	Wt_stress_t20	0.008991185219720815	0.022	0.00899	**	T-test	*
Dps BSU30650	iBAQ intensities	ML6_stress_t40	Wt_stress_t40	0.0018277832500537404	0.0098	0.00183	**	T-test	**
Dps BSU30650	iBAQ intensities	Wt_ctrl_t0	Wt_ctrl_t20	0.08380700001210124	0.11	0.08381	ns	T-test
Dps BSU30650	iBAQ intensities	Wt_ctrl_t0	Wt_ctrl_t40	0.004753462329598548	0.015	0.00475	**	T-test	*
Dps BSU30650	iBAQ intensities	Wt_ctrl_t0	Wt_stress_t0	0.9083974398982999	0.92	0.90840	ns	T-test
Dps BSU30650	iBAQ intensities	Wt_ctrl_t0	Wt_stress_t20	0.012563244336753716	0.026	0.01256	*	T-test	*
Dps BSU30650	iBAQ intensities	Wt_ctrl_t0	Wt_stress_t40	0.0032668412432638	0.012	0.00327	**	T-test	*
Dps BSU30650	iBAQ intensities	Wt_ctrl_t20	Wt_ctrl_t40	0.11250166020321076	0.14	0.11250	ns	T-test
Dps BSU30650	iBAQ intensities	Wt_ctrl_t20	Wt_stress_t0	0.08043249215027143	0.11	0.08043	ns	T-test
Dps BSU30650	iBAQ intensities	Wt_ctrl_t20	Wt_stress_t20	0.00969980929265101	0.022	0.00970	**	T-test	*
Dps BSU30650	iBAQ intensities	Wt_ctrl_t20	Wt_stress_t40	769000000000	0.0071	0.00077	***	T-test	**
Dps BSU30650	iBAQ intensities	Wt_ctrl_t40	Wt_stress_t0	0.010107275531957685	0.023	0.01011	*	T-test	*
Dps BSU30650	iBAQ intensities	Wt_ctrl_t40	Wt_stress_t20	0.019200669801648536	0.035	0.01920	*	T-test	*
Dps BSU30650	iBAQ intensities	Wt_ctrl_t40	Wt_stress_t40	0.002881509203135616	0.012	0.00288	**	T-test	*
Dps BSU30650	iBAQ intensities	Wt_stress_t0	Wt_stress_t20	0.007063502249321959	0.019	0.00706	**	T-test	*
Dps BSU30650	iBAQ intensities	Wt_stress_t0	Wt_stress_t40	597000000000	0.0068	0.00060	***	T-test	**
Dps BSU30650	iBAQ intensities	Wt_stress_t20	Wt_stress_t40	0.26694861144146814	0.31	0.26695	ns	T-test

## Sheet: Supplementary Figure S7
Condition	.y.	group1	group2	p	p.adj	p.format	p.signif	method	p.adj.signif
ctrl	Transformationefficiency	Wt	BAR604	0.020163968235318522	0.02	0.02	*	T-test	*

## Sheet: Supplementary Figure S8
Gene_name	.y.	group1	group2	p	p.adj	p.format	p.signif	method	p.adj.signif
YhxD BSU10430	iBAQ	BAR609_ctrl_t0	BAR609_ctrl_t20	0.42264973081037416	0.47	0.42265	ns	T-test
YhxD BSU10430	iBAQ	BAR609_ctrl_t0	BAR609_ctrl_t40	0.7141373229219846	0.74	0.71414	ns	T-test
YhxD BSU10430	iBAQ	BAR609_ctrl_t0	BAR609_stress_t0	0.42755670312769656	0.47	0.42756	ns	T-test
YhxD BSU10430	iBAQ	BAR609_ctrl_t0	BAR609_stress_t20	0.4577032234958579	0.5	0.45770	ns	T-test
YhxD BSU10430	iBAQ	BAR609_ctrl_t0	BAR609_stress_t40	0.5664732446442151	0.6	0.56647	ns	T-test
YhxD BSU10430	iBAQ	BAR609_ctrl_t0	BAR610_ctrl_t0	8.12485e+11	0.0079	0.00081	***	T-test	**
YhxD BSU10430	iBAQ	BAR609_ctrl_t0	BAR610_ctrl_t20	0.0022987214830363896	0.01	0.00230	**	T-test	**
YhxD BSU10430	iBAQ	BAR609_ctrl_t0	BAR610_ctrl_t40	0.0015236040360074453	0.0088	0.00152	**	T-test	**
YhxD BSU10430	iBAQ	BAR609_ctrl_t0	BAR610_stress_t0	0.0011000316733033007	0.0083	0.00110	**	T-test	**
YhxD BSU10430	iBAQ	BAR609_ctrl_t0	BAR610_stress_t20	0.022877817120143407	0.04	0.02288	*	T-test	*
YhxD BSU10430	iBAQ	BAR609_ctrl_t0	BAR610_stress_t40	0.021465925214973716	0.039	0.02147	*	T-test	*
YhxD BSU10430	iBAQ	BAR609_ctrl_t0	ML6_ctrl_t0	0.6398857299214697	0.67	0.63989	ns	T-test
YhxD BSU10430	iBAQ	BAR609_ctrl_t0	ML6_ctrl_t20	0.9434160775686262	0.95	0.94342	ns	T-test
YhxD BSU10430	iBAQ	BAR609_ctrl_t0	ML6_ctrl_t40	0.5364192516480003	0.57	0.53642	ns	T-test
YhxD BSU10430	iBAQ	BAR609_ctrl_t0	ML6_stress_t0	0.7106932882045959	0.73	0.71069	ns	T-test
YhxD BSU10430	iBAQ	BAR609_ctrl_t0	ML6_stress_t20	0.47605880936597794	0.52	0.47606	ns	T-test
YhxD BSU10430	iBAQ	BAR609_ctrl_t0	ML6_stress_t40	0.42264973081037416	0.47	0.42265	ns	T-test
YhxD BSU10430	iBAQ	BAR609_ctrl_t0	Wt_ctrl_t0	0.21590738916813557	0.27	0.21591	ns	T-test
YhxD BSU10430	iBAQ	BAR609_ctrl_t0	Wt_ctrl_t20	0.020387342035629773	0.038	0.02039	*	T-test	*
YhxD BSU10430	iBAQ	BAR609_ctrl_t0	Wt_ctrl_t40	0.007123954220920982	0.02	0.00712	**	T-test	*
YhxD BSU10430	iBAQ	BAR609_ctrl_t0	Wt_stress_t0	0.2799962774662036	0.33	0.28000	ns	T-test
YhxD BSU10430	iBAQ	BAR609_ctrl_t0	Wt_stress_t20	0.015151481539528689	0.031	0.01515	*	T-test	*
YhxD BSU10430	iBAQ	BAR609_ctrl_t0	Wt_stress_t40	0.012140666833572247	0.027	0.01214	*	T-test	*
YhxD BSU10430	iBAQ	BAR609_ctrl_t20	BAR609_ctrl_t40	0.42264973081037427	0.47	0.42265	ns	T-test
YhxD BSU10430	iBAQ	BAR609_ctrl_t20	BAR609_stress_t0	0.04123155631322636	0.064	0.04123	*	T-test	.
YhxD BSU10430	iBAQ	BAR609_ctrl_t20	BAR609_stress_t20	0.42264973081037427	0.47	0.42265	ns	T-test
YhxD BSU10430	iBAQ	BAR609_ctrl_t20	BAR609_stress_t40	0.18170550676604721	0.23	0.18171	ns	T-test
YhxD BSU10430	iBAQ	BAR609_ctrl_t20	BAR610_ctrl_t0	8.14168e+11	0.0079	0.00081	***	T-test	**
YhxD BSU10430	iBAQ	BAR609_ctrl_t20	BAR610_ctrl_t20	0.002298572556802118	0.01	0.00230	**	T-test	**
YhxD BSU10430	iBAQ	BAR609_ctrl_t20	BAR610_ctrl_t40	0.001524176522104001	0.0088	0.00152	**	T-test	**
YhxD BSU10430	iBAQ	BAR609_ctrl_t20	BAR610_stress_t0	0.0011014363745858505	0.0083	0.00110	**	T-test	**
YhxD BSU10430	iBAQ	BAR609_ctrl_t20	BAR610_stress_t20	0.022868971072739813	0.04	0.02287	*	T-test	*
YhxD BSU10430	iBAQ	BAR609_ctrl_t20	BAR610_stress_t40	0.02146332291187231	0.039	0.02146	*	T-test	*
YhxD BSU10430	iBAQ	BAR609_ctrl_t20	ML6_ctrl_t0	0.18170121470211884	0.23	0.18170	ns	T-test
YhxD BSU10430	iBAQ	BAR609_ctrl_t20	ML6_ctrl_t20	0.18202850912963617	0.23	0.18203	ns	T-test
YhxD BSU10430	iBAQ	BAR609_ctrl_t20	ML6_ctrl_t40	0.42264973081037427	0.47	0.42265	ns	T-test
YhxD BSU10430	iBAQ	BAR609_ctrl_t20	ML6_stress_t0	0.42264973081037427	0.47	0.42265	ns	T-test
YhxD BSU10430	iBAQ	BAR609_ctrl_t20	ML6_stress_t20	0.42264973081037427	0.47	0.42265	ns	T-test
YhxD BSU10430	iBAQ	BAR609_ctrl_t20	Wt_ctrl_t0	0.19190920102771714	0.24	0.19191	ns	T-test
YhxD BSU10430	iBAQ	BAR609_ctrl_t20	Wt_ctrl_t20	0.020482190188765625	0.038	0.02048	*	T-test	*
YhxD BSU10430	iBAQ	BAR609_ctrl_t20	Wt_ctrl_t40	0.007216892389175048	0.02	0.00722	**	T-test	*
YhxD BSU10430	iBAQ	BAR609_ctrl_t20	Wt_stress_t0	0.26703425333217556	0.32	0.26703	ns	T-test
YhxD BSU10430	iBAQ	BAR609_ctrl_t20	Wt_stress_t20	0.015134548093051878	0.031	0.01513	*	T-test	*
YhxD BSU10430	iBAQ	BAR609_ctrl_t20	Wt_stress_t40	0.012131539303844828	0.027	0.01213	*	T-test	*
YhxD BSU10430	iBAQ	BAR609_ctrl_t40	BAR609_stress_t0	0.936293990251341	0.94	0.93629	ns	T-test
YhxD BSU10430	iBAQ	BAR609_ctrl_t40	BAR609_stress_t20	0.4412444829204839	0.48	0.44124	ns	T-test
YhxD BSU10430	iBAQ	BAR609_ctrl_t40	BAR609_stress_t40	0.49491408482619337	0.53	0.49491	ns	T-test
YhxD BSU10430	iBAQ	BAR609_ctrl_t40	BAR610_ctrl_t0	8.0727e+11	0.0079	0.00081	***	T-test	**
YhxD BSU10430	iBAQ	BAR609_ctrl_t40	BAR610_ctrl_t20	0.002295506998721527	0.01	0.00230	**	T-test	**
YhxD BSU10430	iBAQ	BAR609_ctrl_t40	BAR610_ctrl_t40	0.0015200766884598102	0.0088	0.00152	**	T-test	**
YhxD BSU10430	iBAQ	BAR609_ctrl_t40	BAR610_stress_t0	0.0010949824721077281	0.0083	0.00109	**	T-test	**
YhxD BSU10430	iBAQ	BAR609_ctrl_t40	BAR610_stress_t20	0.022885015516446054	0.04	0.02289	*	T-test	*
YhxD BSU10430	iBAQ	BAR609_ctrl_t40	BAR610_stress_t40	0.021468091392262953	0.039	0.02147	*	T-test	*
YhxD BSU10430	iBAQ	BAR609_ctrl_t40	ML6_ctrl_t0	0.5287400018114528	0.57	0.52874	ns	T-test
YhxD BSU10430	iBAQ	BAR609_ctrl_t40	ML6_ctrl_t20	0.6701609063223353	0.7	0.67016	ns	T-test
YhxD BSU10430	iBAQ	BAR609_ctrl_t40	ML6_ctrl_t40	0.4798372779863711	0.52	0.47984	ns	T-test
YhxD BSU10430	iBAQ	BAR609_ctrl_t40	ML6_stress_t0	0.5578131380749369	0.59	0.55781	ns	T-test
YhxD BSU10430	iBAQ	BAR609_ctrl_t40	ML6_stress_t20	0.5283506626761777	0.57	0.52835	ns	T-test
YhxD BSU10430	iBAQ	BAR609_ctrl_t40	ML6_stress_t40	0.42264973081037427	0.47	0.42265	ns	T-test
YhxD BSU10430	iBAQ	BAR609_ctrl_t40	Wt_ctrl_t0	0.2398351017400279	0.29	0.23984	ns	T-test
YhxD BSU10430	iBAQ	BAR609_ctrl_t40	Wt_ctrl_t20	0.019502166091358984	0.037	0.01950	*	T-test	*
YhxD BSU10430	iBAQ	BAR609_ctrl_t40	Wt_ctrl_t40	0.006801403453844528	0.019	0.00680	**	T-test	*
YhxD BSU10430	iBAQ	BAR609_ctrl_t40	Wt_stress_t0	0.29134650034236453	0.34	0.29135	ns	T-test
YhxD BSU10430	iBAQ	BAR609_ctrl_t40	Wt_stress_t20	0.015162783986407254	0.031	0.01516	*	T-test	*
YhxD BSU10430	iBAQ	BAR609_ctrl_t40	Wt_stress_t40	0.01214693319333718	0.027	0.01215	*	T-test	*
YhxD BSU10430	iBAQ	BAR609_stress_t0	BAR609_stress_t20	0.03999372279528273	0.063	0.03999	*	T-test	.
YhxD BSU10430	iBAQ	BAR609_stress_t0	BAR609_stress_t40	0.039773055328696	0.062	0.03977	*	T-test	.
YhxD BSU10430	iBAQ	BAR609_stress_t0	BAR610_ctrl_t0	8.15309e+10	0.0079	0.00082	***	T-test	**
YhxD BSU10430	iBAQ	BAR609_stress_t0	BAR610_ctrl_t20	0.002302831704742553	0.01	0.00230	**	T-test	**
YhxD BSU10430	iBAQ	BAR609_stress_t0	BAR610_ctrl_t40	0.0015266375120247732	0.0088	0.00153	**	T-test	**
YhxD BSU10430	iBAQ	BAR609_stress_t0	BAR610_stress_t0	0.0011032084131469058	0.0083	0.00110	**	T-test	**
YhxD BSU10430	iBAQ	BAR609_stress_t0	BAR610_stress_t20	0.022887060217453736	0.04	0.02289	*	T-test	*
YhxD BSU10430	iBAQ	BAR609_stress_t0	BAR610_stress_t40	0.021468584850593348	0.039	0.02147	*	T-test	*
YhxD BSU10430	iBAQ	BAR609_stress_t0	ML6_ctrl_t0	0.04166711827717974	0.065	0.04167	*	T-test	.
YhxD BSU10430	iBAQ	BAR609_stress_t0	ML6_ctrl_t20	0.17046844724768107	0.22	0.17047	ns	T-test
YhxD BSU10430	iBAQ	BAR609_stress_t0	ML6_ctrl_t40	0.03239384095838271	0.053	0.03239	*	T-test	.
YhxD BSU10430	iBAQ	BAR609_stress_t0	ML6_stress_t0	0.10128343048308751	0.13	0.10128	ns	T-test
YhxD BSU10430	iBAQ	BAR609_stress_t0	ML6_stress_t20	0.5359211187703073	0.57	0.53592	ns	T-test
YhxD BSU10430	iBAQ	BAR609_stress_t0	ML6_stress_t40	0.04123155631322636	0.064	0.04123	*	T-test	.
YhxD BSU10430	iBAQ	BAR609_stress_t0	Wt_ctrl_t0	0.24986030829779035	0.3	0.24986	ns	T-test
YhxD BSU10430	iBAQ	BAR609_stress_t0	Wt_ctrl_t20	0.02135303977131777	0.039	0.02135	*	T-test	*
YhxD BSU10430	iBAQ	BAR609_stress_t0	Wt_ctrl_t40	0.007338588887943614	0.02	0.00734	**	T-test	*
YhxD BSU10430	iBAQ	BAR609_stress_t0	Wt_stress_t0	0.2943031690300514	0.34	0.29430	ns	T-test
YhxD BSU10430	iBAQ	BAR609_stress_t0	Wt_stress_t20	0.015172148042805662	0.031	0.01517	*	T-test	*
YhxD BSU10430	iBAQ	BAR609_stress_t0	Wt_stress_t40	0.01215158897879331	0.027	0.01215	*	T-test	*
YhxD BSU10430	iBAQ	BAR609_stress_t20	BAR609_stress_t40	0.31715428473189716	0.37	0.31715	ns	T-test
YhxD BSU10430	iBAQ	BAR609_stress_t20	BAR610_ctrl_t0	8.14217e+11	0.0079	0.00081	***	T-test	**
YhxD BSU10430	iBAQ	BAR609_stress_t20	BAR610_ctrl_t20	0.0022987562631327273	0.01	0.00230	**	T-test	**
YhxD BSU10430	iBAQ	BAR609_stress_t20	BAR610_ctrl_t40	0.0015242827844591392	0.0088	0.00152	**	T-test	**
YhxD BSU10430	iBAQ	BAR609_stress_t20	BAR610_stress_t0	0.001101513031199416	0.0083	0.00110	**	T-test	**
YhxD BSU10430	iBAQ	BAR609_stress_t20	BAR610_stress_t20	0.02286975072531008	0.04	0.02287	*	T-test	*
YhxD BSU10430	iBAQ	BAR609_stress_t20	BAR610_stress_t40	0.02146354978805809	0.039	0.02146	*	T-test	*
YhxD BSU10430	iBAQ	BAR609_stress_t20	ML6_ctrl_t0	0.2627481353493594	0.32	0.26275	ns	T-test
YhxD BSU10430	iBAQ	BAR609_stress_t20	ML6_ctrl_t20	0.21948793003897762	0.27	0.21949	ns	T-test
YhxD BSU10430	iBAQ	BAR609_stress_t20	ML6_ctrl_t40	0.5871937531385325	0.62	0.58719	ns	T-test
YhxD BSU10430	iBAQ	BAR609_stress_t20	ML6_stress_t0	0.49096401948514135	0.53	0.49096	ns	T-test
YhxD BSU10430	iBAQ	BAR609_stress_t20	ML6_stress_t20	0.426970897966619	0.47	0.42697	ns	T-test
YhxD BSU10430	iBAQ	BAR609_stress_t20	ML6_stress_t40	0.42264973081037427	0.47	0.42265	ns	T-test
YhxD BSU10430	iBAQ	BAR609_stress_t20	Wt_ctrl_t0	0.19400574876959198	0.24	0.19401	ns	T-test
YhxD BSU10430	iBAQ	BAR609_stress_t20	Wt_ctrl_t20	0.020518549412072828	0.038	0.02052	*	T-test	*
YhxD BSU10430	iBAQ	BAR609_stress_t20	Wt_ctrl_t40	0.007222081711663974	0.02	0.00722	**	T-test	*
YhxD BSU10430	iBAQ	BAR609_stress_t20	Wt_stress_t0	0.26814230358721863	0.32	0.26814	ns	T-test
YhxD BSU10430	iBAQ	BAR609_stress_t20	Wt_stress_t20	0.015136166911352009	0.031	0.01514	*	T-test	*
YhxD BSU10430	iBAQ	BAR609_stress_t20	Wt_stress_t40	0.01213240301851961	0.027	0.01213	*	T-test	*
YhxD BSU10430	iBAQ	BAR609_stress_t40	BAR610_ctrl_t0	8.14333e+11	0.0079	0.00081	***	T-test	**
YhxD BSU10430	iBAQ	BAR609_stress_t40	BAR610_ctrl_t20	0.0022992293313318503	0.01	0.00230	**	T-test	**
YhxD BSU10430	iBAQ	BAR609_stress_t40	BAR610_ctrl_t40	0.0015245521766228077	0.0088	0.00152	**	T-test	**
YhxD BSU10430	iBAQ	BAR609_stress_t40	BAR610_stress_t0	0.0011017009798650818	0.0083	0.00110	**	T-test	**
YhxD BSU10430	iBAQ	BAR609_stress_t40	BAR610_stress_t20	0.022871811033238657	0.04	0.02287	*	T-test	*
YhxD BSU10430	iBAQ	BAR609_stress_t40	BAR610_stress_t40	0.021464149476473057	0.039	0.02146	*	T-test	*
YhxD BSU10430	iBAQ	BAR609_stress_t40	ML6_ctrl_t0	0.6952990724898487	0.72	0.69530	ns	T-test
YhxD BSU10430	iBAQ	BAR609_stress_t40	ML6_ctrl_t20	0.36344070255686267	0.41	0.36344	ns	T-test
YhxD BSU10430	iBAQ	BAR609_stress_t40	ML6_ctrl_t40	0.8488009294338446	0.86	0.84880	ns	T-test
YhxD BSU10430	iBAQ	BAR609_stress_t40	ML6_stress_t0	0.7272575993541398	0.75	0.72726	ns	T-test
YhxD BSU10430	iBAQ	BAR609_stress_t40	ML6_stress_t20	0.43863171852257987	0.48	0.43863	ns	T-test
YhxD BSU10430	iBAQ	BAR609_stress_t40	ML6_stress_t40	0.18170550676604721	0.23	0.18171	ns	T-test
YhxD BSU10430	iBAQ	BAR609_stress_t40	Wt_ctrl_t0	0.19968574055808477	0.25	0.19969	ns	T-test
YhxD BSU10430	iBAQ	BAR609_stress_t40	Wt_ctrl_t20	0.02061181366120432	0.038	0.02061	*	T-test	*
YhxD BSU10430	iBAQ	BAR609_stress_t40	Wt_ctrl_t40	0.007234839562633116	0.02	0.00723	**	T-test	*
YhxD BSU10430	iBAQ	BAR609_stress_t40	Wt_stress_t0	0.27109866056793713	0.32	0.27110	ns	T-test
YhxD BSU10430	iBAQ	BAR609_stress_t40	Wt_stress_t20	0.015140436360959821	0.031	0.01514	*	T-test	*
YhxD BSU10430	iBAQ	BAR609_stress_t40	Wt_stress_t40	0.012134681358488645	0.027	0.01213	*	T-test	*
YhxD BSU10430	iBAQ	BAR610_ctrl_t0	BAR610_ctrl_t20	0.49822142735701047	0.54	0.49822	ns	T-test
YhxD BSU10430	iBAQ	BAR610_ctrl_t0	BAR610_ctrl_t40	0.37020579689987004	0.42	0.37021	ns	T-test
YhxD BSU10430	iBAQ	BAR610_ctrl_t0	BAR610_stress_t0	0.44401244952711877	0.49	0.44401	ns	T-test
YhxD BSU10430	iBAQ	BAR610_ctrl_t0	BAR610_stress_t20	0.06335614837106314	0.091	0.06336	ns	T-test	.
YhxD BSU10430	iBAQ	BAR610_ctrl_t0	BAR610_stress_t40	0.02803826324321202	0.047	0.02804	*	T-test	*
YhxD BSU10430	iBAQ	BAR610_ctrl_t0	ML6_ctrl_t0	8.14354e+11	0.0079	0.00081	***	T-test	**
YhxD BSU10430	iBAQ	BAR610_ctrl_t0	ML6_ctrl_t20	8.14094e+11	0.0079	0.00081	***	T-test	**
YhxD BSU10430	iBAQ	BAR610_ctrl_t0	ML6_ctrl_t40	8.14208e+11	0.0079	0.00081	***	T-test	**
YhxD BSU10430	iBAQ	BAR610_ctrl_t0	ML6_stress_t0	8.13876e+11	0.0079	0.00081	***	T-test	**
YhxD BSU10430	iBAQ	BAR610_ctrl_t0	ML6_stress_t20	6.84074e+11	0.0079	0.00068	***	T-test	**
YhxD BSU10430	iBAQ	BAR610_ctrl_t0	ML6_stress_t40	8.14168e+11	0.0079	0.00081	***	T-test	**
YhxD BSU10430	iBAQ	BAR610_ctrl_t0	Wt_ctrl_t0	7.39865e+11	0.0079	0.00074	***	T-test	**
YhxD BSU10430	iBAQ	BAR610_ctrl_t0	Wt_ctrl_t20	5.67236e+11	0.0079	0.00057	***	T-test	**
YhxD BSU10430	iBAQ	BAR610_ctrl_t0	Wt_ctrl_t40	4.63977e+11	0.0076	0.00046	***	T-test	**
YhxD BSU10430	iBAQ	BAR610_ctrl_t0	Wt_stress_t0	3.45966e+11	0.0066	0.00035	***	T-test	**
YhxD BSU10430	iBAQ	BAR610_ctrl_t0	Wt_stress_t20	0.11417490096114712	0.15	0.11417	ns	T-test
YhxD BSU10430	iBAQ	BAR610_ctrl_t0	Wt_stress_t40	0.3727297346415562	0.42	0.37273	ns	T-test
YhxD BSU10430	iBAQ	BAR610_ctrl_t20	BAR610_ctrl_t40	0.2099065169514911	0.26	0.20991	ns	T-test
YhxD BSU10430	iBAQ	BAR610_ctrl_t20	BAR610_stress_t0	0.93832555891162	0.94	0.93833	ns	T-test
YhxD BSU10430	iBAQ	BAR610_ctrl_t20	BAR610_stress_t20	0.058714691857828474	0.087	0.05871	ns	T-test	.
YhxD BSU10430	iBAQ	BAR610_ctrl_t20	BAR610_stress_t40	0.027607028865822048	0.046	0.02761	*	T-test	*
YhxD BSU10430	iBAQ	BAR610_ctrl_t20	ML6_ctrl_t0	0.002299458803442178	0.01	0.00230	**	T-test	**
YhxD BSU10430	iBAQ	BAR610_ctrl_t20	ML6_ctrl_t20	0.002299986760438336	0.01	0.00230	**	T-test	**
YhxD BSU10430	iBAQ	BAR610_ctrl_t20	ML6_ctrl_t40	0.0022990172564891255	0.01	0.00230	**	T-test	**
YhxD BSU10430	iBAQ	BAR610_ctrl_t20	ML6_stress_t0	0.002299188776700874	0.01	0.00230	**	T-test	**
YhxD BSU10430	iBAQ	BAR610_ctrl_t20	ML6_stress_t20	0.0021895788723146014	0.01	0.00219	**	T-test	**
YhxD BSU10430	iBAQ	BAR610_ctrl_t20	ML6_stress_t40	0.002298572556802118	0.01	0.00230	**	T-test	**
YhxD BSU10430	iBAQ	BAR610_ctrl_t20	Wt_ctrl_t0	0.00224967498240418	0.01	0.00225	**	T-test	**
YhxD BSU10430	iBAQ	BAR610_ctrl_t20	Wt_ctrl_t20	0.002183025315702633	0.01	0.00218	**	T-test	**
YhxD BSU10430	iBAQ	BAR610_ctrl_t20	Wt_ctrl_t40	0.0022215288655794353	0.01	0.00222	**	T-test	**
YhxD BSU10430	iBAQ	BAR610_ctrl_t20	Wt_stress_t0	0.0017864199880853798	0.0097	0.00179	**	T-test	**
YhxD BSU10430	iBAQ	BAR610_ctrl_t20	Wt_stress_t20	0.1547099007075585	0.2	0.15471	ns	T-test
YhxD BSU10430	iBAQ	BAR610_ctrl_t20	Wt_stress_t40	0.27871664064863955	0.33	0.27872	ns	T-test
YhxD BSU10430	iBAQ	BAR610_ctrl_t40	BAR610_stress_t0	0.17186525126680607	0.22	0.17187	ns	T-test
YhxD BSU10430	iBAQ	BAR610_ctrl_t40	BAR610_stress_t20	0.06702977446594521	0.096	0.06703	ns	T-test	.
YhxD BSU10430	iBAQ	BAR610_ctrl_t40	BAR610_stress_t40	0.028387344346306624	0.047	0.02839	*	T-test	*
YhxD BSU10430	iBAQ	BAR610_ctrl_t40	ML6_ctrl_t0	0.001524669141721476	0.0088	0.00152	**	T-test	**
YhxD BSU10430	iBAQ	BAR610_ctrl_t40	ML6_ctrl_t20	0.0015248208335108598	0.0088	0.00152	**	T-test	**
YhxD BSU10430	iBAQ	BAR610_ctrl_t40	ML6_ctrl_t40	0.0015244035484094874	0.0088	0.00152	**	T-test	**
YhxD BSU10430	iBAQ	BAR610_ctrl_t40	ML6_stress_t0	0.0015243579401883586	0.0088	0.00152	**	T-test	**
YhxD BSU10430	iBAQ	BAR610_ctrl_t40	ML6_stress_t20	0.0014204642075074073	0.0087	0.00142	**	T-test	**
YhxD BSU10430	iBAQ	BAR610_ctrl_t40	ML6_stress_t40	0.001524176522104001	0.0088	0.00152	**	T-test	**
YhxD BSU10430	iBAQ	BAR610_ctrl_t40	Wt_ctrl_t0	0.0014717680773404726	0.0088	0.00147	**	T-test	**
YhxD BSU10430	iBAQ	BAR610_ctrl_t40	Wt_ctrl_t20	0.0013629792728174891	0.0085	0.00136	**	T-test	**
YhxD BSU10430	iBAQ	BAR610_ctrl_t40	Wt_ctrl_t40	0.0013207357931711461	0.0083	0.00132	**	T-test	**
YhxD BSU10430	iBAQ	BAR610_ctrl_t40	Wt_stress_t0	0.00106478754824551	0.0083	0.00106	**	T-test	**
YhxD BSU10430	iBAQ	BAR610_ctrl_t40	Wt_stress_t20	0.07270144165846698	0.1	0.07270	ns	T-test	.
YhxD BSU10430	iBAQ	BAR610_ctrl_t40	Wt_stress_t40	0.5445011975283673	0.58	0.54450	ns	T-test
YhxD BSU10430	iBAQ	BAR610_stress_t0	BAR610_stress_t20	0.060160597950878664	0.088	0.06016	ns	T-test	.
YhxD BSU10430	iBAQ	BAR610_stress_t0	BAR610_stress_t40	0.027729792601998263	0.046	0.02773	*	T-test	*
YhxD BSU10430	iBAQ	BAR610_stress_t0	ML6_ctrl_t0	0.001101761607063439	0.0083	0.00110	**	T-test	**
YhxD BSU10430	iBAQ	BAR610_stress_t0	ML6_ctrl_t20	0.0011016395420626105	0.0083	0.00110	**	T-test	**
YhxD BSU10430	iBAQ	BAR610_stress_t0	ML6_ctrl_t40	0.0011015546387343153	0.0083	0.00110	**	T-test	**
YhxD BSU10430	iBAQ	BAR610_stress_t0	ML6_stress_t0	0.0011013035636069602	0.0083	0.00110	**	T-test	**
YhxD BSU10430	iBAQ	BAR610_stress_t0	ML6_stress_t20	9.68459e+11	0.0083	0.00097	***	T-test	**
YhxD BSU10430	iBAQ	BAR610_stress_t0	ML6_stress_t40	0.0011014363745858505	0.0083	0.00110	**	T-test	**
YhxD BSU10430	iBAQ	BAR610_stress_t0	Wt_ctrl_t0	0.0010283457117547469	0.0083	0.00103	**	T-test	**
YhxD BSU10430	iBAQ	BAR610_stress_t0	Wt_ctrl_t20	8.5966e+11	0.0081	0.00086	***	T-test	**
YhxD BSU10430	iBAQ	BAR610_stress_t0	Wt_ctrl_t40	7.62538e+11	0.0079	0.00076	***	T-test	**
YhxD BSU10430	iBAQ	BAR610_stress_t0	Wt_stress_t0	5.80882e+11	0.0079	0.00058	***	T-test	**
YhxD BSU10430	iBAQ	BAR610_stress_t0	Wt_stress_t20	0.15107877170751663	0.19	0.15108	ns	T-test
YhxD BSU10430	iBAQ	BAR610_stress_t0	Wt_stress_t40	0.28782275783021155	0.34	0.28782	ns	T-test
YhxD BSU10430	iBAQ	BAR610_stress_t20	BAR610_stress_t40	0.03363415855613108	0.055	0.03363	*	T-test	.
YhxD BSU10430	iBAQ	BAR610_stress_t20	ML6_ctrl_t0	0.022872981138248122	0.04	0.02287	*	T-test	*
YhxD BSU10430	iBAQ	BAR610_stress_t20	ML6_ctrl_t20	0.022877136023425736	0.04	0.02288	*	T-test	*
YhxD BSU10430	iBAQ	BAR610_stress_t20	ML6_ctrl_t40	0.022871234843161774	0.04	0.02287	*	T-test	*
YhxD BSU10430	iBAQ	BAR610_stress_t20	ML6_stress_t0	0.022873768170738332	0.04	0.02287	*	T-test	*
YhxD BSU10430	iBAQ	BAR610_stress_t20	ML6_stress_t20	0.02292926278583174	0.04	0.02293	*	T-test	*
YhxD BSU10430	iBAQ	BAR610_stress_t20	ML6_stress_t40	0.022868971072739813	0.04	0.02287	*	T-test	*
YhxD BSU10430	iBAQ	BAR610_stress_t20	Wt_ctrl_t0	0.022967558461632776	0.04	0.02297	*	T-test	*
YhxD BSU10430	iBAQ	BAR610_stress_t20	Wt_ctrl_t20	0.023626401660144018	0.041	0.02363	*	T-test	*
YhxD BSU10430	iBAQ	BAR610_stress_t20	Wt_ctrl_t40	0.024651781941009226	0.043	0.02465	*	T-test	*
YhxD BSU10430	iBAQ	BAR610_stress_t20	Wt_stress_t0	0.02306044017643094	0.04	0.02306	*	T-test	*
YhxD BSU10430	iBAQ	BAR610_stress_t20	Wt_stress_t20	0.040322116456082406	0.063	0.04032	*	T-test	.
YhxD BSU10430	iBAQ	BAR610_stress_t20	Wt_stress_t40	0.06543965963523989	0.094	0.06544	ns	T-test	.
YhxD BSU10430	iBAQ	BAR610_stress_t40	ML6_ctrl_t0	0.021464490610835305	0.039	0.02146	*	T-test	*
YhxD BSU10430	iBAQ	BAR610_stress_t40	ML6_ctrl_t20	0.021465706027446574	0.039	0.02147	*	T-test	*
YhxD BSU10430	iBAQ	BAR610_stress_t40	ML6_ctrl_t40	0.02146398295041337	0.039	0.02146	*	T-test	*
YhxD BSU10430	iBAQ	BAR610_stress_t40	ML6_stress_t0	0.021464726322620305	0.039	0.02146	*	T-test	*
YhxD BSU10430	iBAQ	BAR610_stress_t40	ML6_stress_t20	0.0214827089142656	0.039	0.02148	*	T-test	*
YhxD BSU10430	iBAQ	BAR610_stress_t40	ML6_stress_t40	0.02146332291187231	0.039	0.02146	*	T-test	*
YhxD BSU10430	iBAQ	BAR610_stress_t40	Wt_ctrl_t0	0.021493023396240755	0.039	0.02149	*	T-test	*
YhxD BSU10430	iBAQ	BAR610_stress_t40	Wt_ctrl_t20	0.021684466133940497	0.039	0.02168	*	T-test	*
YhxD BSU10430	iBAQ	BAR610_stress_t40	Wt_ctrl_t40	0.021969727957517685	0.039	0.02197	*	T-test	*
YhxD BSU10430	iBAQ	BAR610_stress_t40	Wt_stress_t0	0.021528166372672058	0.039	0.02153	*	T-test	*
YhxD BSU10430	iBAQ	BAR610_stress_t40	Wt_stress_t20	0.025574334703123626	0.044	0.02557	*	T-test	*
YhxD BSU10430	iBAQ	BAR610_stress_t40	Wt_stress_t40	0.028047423209711115	0.047	0.02805	*	T-test	*
YhxD BSU10430	iBAQ	ML6_ctrl_t0	ML6_ctrl_t20	0.4843035866634412	0.52	0.48430	ns	T-test
YhxD BSU10430	iBAQ	ML6_ctrl_t0	ML6_ctrl_t40	0.6147556166175387	0.65	0.61476	ns	T-test
YhxD BSU10430	iBAQ	ML6_ctrl_t0	ML6_stress_t0	0.8881754860242714	0.9	0.88818	ns	T-test
YhxD BSU10430	iBAQ	ML6_ctrl_t0	ML6_stress_t20	0.44543218931750356	0.49	0.44543	ns	T-test
YhxD BSU10430	iBAQ	ML6_ctrl_t0	ML6_stress_t40	0.18170121470211884	0.23	0.18170	ns	T-test
YhxD BSU10430	iBAQ	ML6_ctrl_t0	Wt_ctrl_t0	0.20296835625803317	0.25	0.20297	ns	T-test
YhxD BSU10430	iBAQ	ML6_ctrl_t0	Wt_ctrl_t20	0.0206545722194789	0.038	0.02065	*	T-test	*
YhxD BSU10430	iBAQ	ML6_ctrl_t0	Wt_ctrl_t40	0.00723899077945428	0.02	0.00724	**	T-test	*
YhxD BSU10430	iBAQ	ML6_ctrl_t0	Wt_stress_t0	0.27279641149640926	0.32	0.27280	ns	T-test
YhxD BSU10430	iBAQ	ML6_ctrl_t0	Wt_stress_t20	0.015142832390211594	0.031	0.01514	*	T-test	*
YhxD BSU10430	iBAQ	ML6_ctrl_t0	Wt_stress_t40	0.012135961762425615	0.027	0.01214	*	T-test	*
YhxD BSU10430	iBAQ	ML6_ctrl_t20	ML6_ctrl_t40	0.3326497110442966	0.38	0.33265	ns	T-test
YhxD BSU10430	iBAQ	ML6_ctrl_t20	ML6_stress_t0	0.649902377516145	0.68	0.64990	ns	T-test
YhxD BSU10430	iBAQ	ML6_ctrl_t20	ML6_stress_t20	0.470722424524323	0.51	0.47072	ns	T-test
YhxD BSU10430	iBAQ	ML6_ctrl_t20	ML6_stress_t40	0.18202850912963617	0.23	0.18203	ns	T-test
YhxD BSU10430	iBAQ	ML6_ctrl_t20	Wt_ctrl_t0	0.2149942034360837	0.27	0.21499	ns	T-test
YhxD BSU10430	iBAQ	ML6_ctrl_t20	Wt_ctrl_t20	0.020731209295444107	0.038	0.02073	*	T-test	*
YhxD BSU10430	iBAQ	ML6_ctrl_t20	Wt_ctrl_t40	0.007231090636454513	0.02	0.00723	**	T-test	*
YhxD BSU10430	iBAQ	ML6_ctrl_t20	Wt_stress_t0	0.27894144671053694	0.33	0.27894	ns	T-test
YhxD BSU10430	iBAQ	ML6_ctrl_t20	Wt_stress_t20	0.015151129485700262	0.031	0.01515	*	T-test	*
YhxD BSU10430	iBAQ	ML6_ctrl_t20	Wt_stress_t40	0.012140409103816231	0.027	0.01214	*	T-test	*
YhxD BSU10430	iBAQ	ML6_ctrl_t40	ML6_stress_t0	0.6656140358613909	0.69	0.66561	ns	T-test
YhxD BSU10430	iBAQ	ML6_ctrl_t40	ML6_stress_t20	0.43538208677350404	0.48	0.43538	ns	T-test
YhxD BSU10430	iBAQ	ML6_ctrl_t40	ML6_stress_t40	0.42264973081037427	0.47	0.42265	ns	T-test
YhxD BSU10430	iBAQ	ML6_ctrl_t40	Wt_ctrl_t0	0.19797469750664767	0.25	0.19797	ns	T-test
YhxD BSU10430	iBAQ	ML6_ctrl_t40	Wt_ctrl_t20	0.02056425586667017	0.038	0.02056	*	T-test	*
YhxD BSU10430	iBAQ	ML6_ctrl_t40	Wt_ctrl_t40	0.007224940002990498	0.02	0.00722	**	T-test	*
YhxD BSU10430	iBAQ	ML6_ctrl_t40	Wt_stress_t0	0.27026816029350204	0.32	0.27027	ns	T-test
YhxD BSU10430	iBAQ	ML6_ctrl_t40	Wt_stress_t20	0.015139182749331648	0.031	0.01514	*	T-test	*
YhxD BSU10430	iBAQ	ML6_ctrl_t40	Wt_stress_t40	0.012134016351992086	0.027	0.01213	*	T-test	*
YhxD BSU10430	iBAQ	ML6_stress_t0	ML6_stress_t20	0.45034566856986513	0.49	0.45035	ns	T-test
YhxD BSU10430	iBAQ	ML6_stress_t0	ML6_stress_t40	0.42264973081037427	0.47	0.42265	ns	T-test
YhxD BSU10430	iBAQ	ML6_stress_t0	Wt_ctrl_t0	0.20474022920743587	0.25	0.20474	ns	T-test
YhxD BSU10430	iBAQ	ML6_stress_t0	Wt_ctrl_t20	0.02056987870346525	0.038	0.02057	*	T-test	*
YhxD BSU10430	iBAQ	ML6_stress_t0	Wt_ctrl_t40	0.0072082010214379105	0.02	0.00721	**	T-test	*
YhxD BSU10430	iBAQ	ML6_stress_t0	Wt_stress_t0	0.2739508438928702	0.33	0.27395	ns	T-test
YhxD BSU10430	iBAQ	ML6_stress_t0	Wt_stress_t20	0.015144127723929922	0.031	0.01514	*	T-test	*
YhxD BSU10430	iBAQ	ML6_stress_t0	Wt_stress_t40	0.012136675093220216	0.027	0.01214	*	T-test	*
YhxD BSU10430	iBAQ	ML6_stress_t20	ML6_stress_t40	0.42264973081037427	0.47	0.42265	ns	T-test
YhxD BSU10430	iBAQ	ML6_stress_t20	Wt_ctrl_t0	0.7202494365922152	0.74	0.72025	ns	T-test
YhxD BSU10430	iBAQ	ML6_stress_t20	Wt_ctrl_t20	0.009757212911317573	0.024	0.00976	**	T-test	*
YhxD BSU10430	iBAQ	ML6_stress_t20	Wt_ctrl_t40	0.0025068819816891053	0.011	0.00251	**	T-test	*
YhxD BSU10430	iBAQ	ML6_stress_t20	Wt_stress_t0	0.4028706362902003	0.45	0.40287	ns	T-test
YhxD BSU10430	iBAQ	ML6_stress_t20	Wt_stress_t20	0.015166047418422987	0.031	0.01517	*	T-test	*
YhxD BSU10430	iBAQ	ML6_stress_t20	Wt_stress_t40	0.012154373041294282	0.027	0.01215	*	T-test	*
YhxD BSU10430	iBAQ	ML6_stress_t40	Wt_ctrl_t0	0.19190920102771714	0.24	0.19191	ns	T-test
YhxD BSU10430	iBAQ	ML6_stress_t40	Wt_ctrl_t20	0.020482190188765625	0.038	0.02048	*	T-test	*
YhxD BSU10430	iBAQ	ML6_stress_t40	Wt_ctrl_t40	0.007216892389175048	0.02	0.00722	**	T-test	*
YhxD BSU10430	iBAQ	ML6_stress_t40	Wt_stress_t0	0.26703425333217556	0.32	0.26703	ns	T-test
YhxD BSU10430	iBAQ	ML6_stress_t40	Wt_stress_t20	0.015134548093051878	0.031	0.01513	*	T-test	*
YhxD BSU10430	iBAQ	ML6_stress_t40	Wt_stress_t40	0.012131539303844828	0.027	0.01213	*	T-test	*
YhxD BSU10430	iBAQ	Wt_ctrl_t0	Wt_ctrl_t20	0.014094784600753276	0.03	0.01409	*	T-test	*
YhxD BSU10430	iBAQ	Wt_ctrl_t0	Wt_ctrl_t40	0.003968560729192671	0.015	0.00397	**	T-test	*
YhxD BSU10430	iBAQ	Wt_ctrl_t0	Wt_stress_t0	0.48636304373803313	0.52	0.48636	ns	T-test
YhxD BSU10430	iBAQ	Wt_ctrl_t0	Wt_stress_t20	0.015286056712165342	0.032	0.01529	*	T-test	*
YhxD BSU10430	iBAQ	Wt_ctrl_t0	Wt_stress_t40	0.012215618831917815	0.027	0.01222	*	T-test	*
YhxD BSU10430	iBAQ	Wt_ctrl_t20	Wt_ctrl_t40	0.007860493693577619	0.021	0.00786	**	T-test	*
YhxD BSU10430	iBAQ	Wt_ctrl_t20	Wt_stress_t0	0.059154893363140094	0.087	0.05915	ns	T-test	.
YhxD BSU10430	iBAQ	Wt_ctrl_t20	Wt_stress_t20	0.016558752449738683	0.034	0.01656	*	T-test	*
YhxD BSU10430	iBAQ	Wt_ctrl_t20	Wt_stress_t40	0.012884293287141356	0.028	0.01288	*	T-test	*
YhxD BSU10430	iBAQ	Wt_ctrl_t40	Wt_stress_t0	0.0023422160429879637	0.011	0.00234	**	T-test	*
YhxD BSU10430	iBAQ	Wt_ctrl_t40	Wt_stress_t20	0.018920339975607662	0.036	0.01892	*	T-test	*
YhxD BSU10430	iBAQ	Wt_ctrl_t40	Wt_stress_t40	0.014040803761364648	0.03	0.01404	*	T-test	*
YhxD BSU10430	iBAQ	Wt_stress_t0	Wt_stress_t20	0.0150673471405947	0.031	0.01507	*	T-test	*
YhxD BSU10430	iBAQ	Wt_stress_t0	Wt_stress_t40	0.012123460632582355	0.027	0.01212	*	T-test	*
YhxD BSU10430	iBAQ	Wt_stress_t20	Wt_stress_t40	0.07636409398386264	0.11	0.07636	ns	T-test
